# Supplementary material for: Hypoxia-Induced Aquaporins and Regulation of Redox Homeostasis by a Trans-Plasma Membrane Electron Transport System in Maize Roots
Source: Antioxidants (Basel). 2022 Apr 25;11(5):836. doi: 10.3390/antiox11050836 (PMC9137787; doi:10.3390/antiox11050836)
Supplement: Supplementary file 1 [file antioxidants-11-00836-s001.zip]

Archive with 2 entries (2 files):
- Supplementary data.docx.pdf
- Supplementary Tables S1-S6.xlsx
