# Supplementary material for: Hypoxia-Induced Aquaporins and Regulation of Redox Homeostasis by a Trans-Plasma Membrane Electron Transport System in Maize Roots
Source: Antioxidants (Basel). 2022 Apr 25;11(5):836. doi: 10.3390/antiox11050836 (PMC9137787; doi:10.3390/antiox11050836)
Supplement: Supplementary file 1 [file antioxidants-11-00836-s001.zip › Supplementary Tables S1-S6.xlsx]

## Sheet: Table S1
Table S1 RNA Seq analyses. RNA Seq analyses was performed with three controls and three 24 h hypoxia-stressed maize root samples. Differential expressed gene results were performed on a comparison pair (stressed versus controls) using normalised Fragments Per Kilobase Million (FPKMs) with a fold change >2 and students t-test p <0.05. Differential upregulated genes are marked red and differntial d…
Entrez_Gene_ID	Gene_Synonym	Protein_ID	Product		UniProt accession number	fold change	p-value	av control	av stressed	sd control	sd stressed
100217270	GRMZM2G054361	NP_001137094.1	uncharacterized LOC100217270	ACC synthase 1	Q6JN57, A0A3174EW9, Q3ZTU2	2.85988	0.347224	2.23371	3.74967	1.83591	1.64252
107521951	GRMZM2G163015	NP_001308649.1	1-aminocyclopropane-1-carboxylate synthase1	ACC synthase 1	A0A1D6MHP0	1.02657	0.970031	3.70265	3.74048	1.53992	0.174399
103646045	GRMZM2G164405	XP_008669001.1	1-aminocyclopropane-1-carboxylate synthase	ACC Synthase 2	Q6JN59, Q3ZTU4	1.35862	0.10777	0.220158	0.6623	0.205992	0.293882
100279981	GRMZM5G894619	NP_001146401.1	1-aminocyclopropane-1-carboxylate synthase 7	ACC synthase 7	Q6JN58	1.40102	0.0975359	2.52373	3.01021	0.265311	0.286526
100279580	GRMZM2G018006	NP_001146049.1; XP_008658483.1	1-aminocyclopropane-1-carboxylate synthase3	ACC synthase?	B7ZYV5	1.30371	0.125409	3.7195	4.10212	0.212406	0.264045
100273458	GRMZM2G166639	NP_001141367.2	uncharacterized LOC100273458	acc oxidase	Q6JN56	3.28832	0.0501961	2.04578	3.76313	0.712002	0.102093
100280566	GRMZM2G089856	NP_001146957.1; XP_020401795.1	1-aminocyclopropane-1-carboxylate oxidase	acc oxidase	B6SIR9, A0A3L6F9D2	-2.07302	0.290578	4.97991	3.92818	1.13174	0.972346
100282831	-	NP_001149209.1	1-aminocyclopropane-1-carboxylate oxidase	acc oxidase	B6TBU1	1.50242	0.560067	1.57405	2.16134	1.25767	0.979592
100283053	GRMZM2G013448	NP_001149427.2	1-aminocyclopropane-1-carboxylate oxidase 1	acc oxidase	C0PEP2, B6TE77	6.60794	0.323468	7.06727	9.79148	3.63305	0.220088
100285293	GRMZM2G144668	NP_001151658.2	1-aminocyclopropane-1-carboxylate oxidase	acc oxidase	-	1.02094	0.942314	3.38713	3.41704	0.612743	0.210283
100382364	GRMZM2G007249	NP_001168580.1; XP_008651663.1	1-aminocyclopropane-1-carboxylate oxidase2	acc oxidase	C0P6X7, C0pFZ6	1.63594	0.0841171	0.678906	1.38903	0.284471	0.426929
103628432	GRMZM2G390385	XP_008646855.1	1-aminocyclopropane-1-carboxylate oxidase 1	acc oxidase	-	-1.01109	0.952107	0.492855	0.476937	0.39486	0.126428
103631299	GRMZM2G164883	XP_008650459.1	1-aminocyclopropane-1-carboxylate oxidase 1	acc oxidase	A0A1D6LSN5	1.07492	0.874162	1.17435	1.27857	0.905357	0.541155
103641390	GRMZM2G332423	XP_008662968.1	1-aminocyclopropane-1-carboxylate oxidase	acc oxidase	K7TIR4	1.39811	0.0894618	0.320695	0.804173	0.015266	0.269667
103641391	GRMZM2G166616	XP_008662969.1	1-aminocyclopropane-1-carboxylate oxidase	acc oxidase	K7TMR8	2.40146	0.00246913	0.829537	2.09345	0.237346	0.213881
103642471	GRMZM2G007140	XP_020400957.1	1-aminocyclopropane-1-carboxylate oxidase homolog	acc oxidase	-	1.02411	0.940609	1.5023	1.53666	0.701287	0.125376
103642621	GRMZM2G332423	XP_020401392.1	1-aminocyclopropane-1-carboxylate oxidase	acc oxidase		1.37	0.0941925	0.31861	0.772782	0.0133854	0.260801
109943052	GRMZM2G007140	XP_020401419.1	1-aminocyclopropane-1-carboxylate oxidase homolog 7-like	acc oxidase	-	1.08999	0.808097	1.26724	1.39156	0.746659	0.291159
100191321	GRMZM2G052422	NP_001130227.1	1-aminocyclopropane-1-carboxylate oxidase 1	ACC oxidase 1	Q6JN53	-1.40299	0.240871	3.55982	3.07131	0.499969	0.329263
542136	GRMZM2G072529	NP_001105234.1	acc oxidase	acc oxidase 15	Q6JN55	2.19512	0.0250477	2.02672	3.16102	0.332249	0.430739
542137	GRMZM2G126732	NP_001105235.1	ACC oxidase20	acc oxidase 20	Q6JN54, Q3ZTU5	-1.78223	0.30075	3.23882	2.40513	0.976404	0.691857
542310	GRMZM2G045314	NP_001105365.1	GTP binding protein 2	ethylene receptor (PM)	P49178, A0A1R3MG86	1.27328	0.0411573	5.79614	6.14468	0.108021	0.15853
103654108	GRMZM2G075368	XP_008679153.1	ethylene receptor 3	ethylene receptor 3	K7UZU1	-1.07777	0.537007	1.88284	1.77479	0.190756	0.201439
100217201	GRMZM2G073668	NP_001137032.1; XP_023157176.1	ethylene receptor	ethylene receptor ERS25, 1.25	Q6JN51, A0A1D6L0Z7, A0A1D6L0Z6, A0A1D6L0Z5	-1.02432	0.556384	4.86871	4.83404	0.0822135	0.036905
541627	GRMZM2G420801	NP_001104852.1	ethylene receptor homolog 2	ethylene receptor ETR2	Q9FXT2, A0A1D6J4G6, A0A3L6G6N5, A0A1D6J4G3, A0A1D6J4G8	2.19237	0.176323	5.02868	6.16117	0.967482	0.174235
100193682	GRMZM2G089010	NP_001132247.1; XP_008667201.1; XP_008667202.1	ethylene receptor homolog40	ethylene receptor ETR40	Q6JN49, A0A1D6EF02, A0A3L6FS03, A0A1D6EF00	-1.2223	0.349415	3.33335	3.04375	0.414086	0.108716
100273553	GRMZM2G016858	NP_001307014.1; XP_008676822.1	Extra-large guanine nucleotide-binding protein 3	ethylene receptor PM?	K7UCM3, C0P3L0	-1.38764	0.0642576	4.68145	4.20882	0.2181	0.236927
100126971	GRMZM2G102601	NP_001295562.1; XP_008644587.1	ethylene receptor1-25	ethylene receptor1-14	A0A1D6GJW9, A0A1D6GJX0, A0A1D6GJX2, A0A1D6GJX4	-1.03767	0.649559	3.92518	3.87182	0.147907	0.115405
103630068	-	XP_008649380.1	probable ethylene response sensor 2	ethylene response sensor 1	A0A1D6LZB5	-1.08677	0.403757	4.15656	4.03651	0.18877	0.104453
100193279	GRMZM2G173192	NP_001131896.1	Lactate/malate dehydrogenase family protein	LDH	B4FEG4, A0A3L6EUK6	9.51081	0.140454	4.331	7.58056	2.46536	0.757164
100275430	GRMZM5G877941	NP_001142976.1; XP_008667643.1	D-lactate dehydrogenase [cytochrome] mitochondrial	LDH	B4G146, A0A1D6F9W7, A0A1D6F9W8, A0A1D6F9W6	1.31758	0.43682	2.75708	3.15496	0.416445	0.662483
100282503	GRMZM2G128929	NP_001148884.1	lactate dehydrogenase1	LDH	B6T856, A0A1D6GY24, A0A1D6GY22	2.21374	0.222663	6.47293	7.61942	1.14672	0.21279
103637324	-	XP_008657765.1	L-lactate dehydrogenase B	LDH	A0A1D6FW04	1.34649	0.0503544	0.271417	0.700618	0.140852	0.210474
541919	GRMZM2G087186	NP_001105052.1	pyruvate decarboxylase 3	PDC	Q8S4W9, A0A317Y9W8	6.62479	0.17923	7.13025	9.85813	2.4055	0.887996
542376	-	NP_001105422.2	pyruvate decarboxylase 1	PDC	C4J495	23.473	0.130446	3.54884	8.10177	3.37677	1.92794
542651	GRMZM2G038821	NP_001105645.1	pyruvate decarboxylase	PDC	Q8RUU6	5.75264	0.03721	1.6043	4.12852	1.01879	0.99298
542363	GRMZM2G442658	NP_001105409.2; XP_008648693.1; XP_023156252.1	alcohol dehydrogenase 1	ADH	P00333, Q43264, A0A1D6L3D5	6.42269	0.26448	8.23779	10.921	3.04989	0.678684
542364	GRMZM2G098346	NP_001105410.1	alcohol dehydrogenase 2	ADH	P04707	9.17223	0.208925	7.84224	11.0395	3.03419	0.233261
100193894	GRMZM2G397055	NP_001132441.1; XP_020400659.1	putative alcohol dehydrogenase superfamily protein	ADH	B4FGN7	-1.46372	0.233912	3.07057	2.52094	0.541203	0.391833
100216678	GRMZM2G162007	NP_001136558.1	putative alcohol dehydrogenase superfamily protein	ADH	B4FJ74	-1.28904	0.434488	2.65918	2.29289	0.64473	0.229761
100216803	GRMZM2G139512	NP_001136674.1	putative alcohol dehydrogenase superfamily protein	ADH	B4FJT5	-1.18836	0.410423	3.18718	2.93821	0.416417	0.0982747
100272357	GRMZM2G152981	NP_001140312.1	putative alcohol dehydrogenase superfamily protein	ADH	B4FN61	-2.82867	0.00604551	3.12697	1.62684	0.209683	0.350553
100272578	GRMZM2G149272	NP_001140515.1; XP_008676744.1	Alcohol dehydrogenase-like 6	ADH	B4FPE6	-1.60528	0.0140181	5.13354	4.45072	0.0306609	0.154875
100273217	GRMZM2G154007	NP_001141131.1	Alcohol dehydrogenase-like 2	ADH	A0A1D6JR65	-1.06659	0.845331	3.50022	3.40721	0.716049	0.17454
100282128	GRMZM2G332976	NP_001148513.1; NP_001335996.1; XP_008643650.1	short chain alcohol dehydrogenase 1	ADH	A0A1D6GEX5, B6T3V9	-1.0429	0.496	6.42722	6.36662	0.126804	0.0204709
100282392	GRMZM2G024303	NP_001148775.2	GroES-like zinc-binding alcohol dehydrogenase family protein	ADH	A0A1D6LDQ8, B6T6Y2	-1.05002	0.540218	5.36961	5.29919	0.131928	0.125847
100286348	GRMZM2G313101	NP_001152707.1	allyl alcohol dehydrogenase-like protein	ADH	B6T5A5	1.08663	0.683221	2.99912	3.11899	0.437023	0.0709381
100501714	GRMZM2G003814	NP_001310227.1; XP_008677719.2; XP_020407317.1	putative alcohol dehydrogenase superfamily protein	ADH	K7UAQ8, A0A3L6F1T5	-1.17816	0.39098	3.53397	3.29743	0.193272	0.362502
103631145	-	XP_020395571.1	alcohol dehydrogenase	ADH	-	1.23525	0.108623	1.21402	1.51883	0.199818	0.0583048
100383565	GRMZM2G152975	NP_001169684.1	putative alcohol dehydrogenase superfamily protein	ADHL3	A0A1D6KC48, C0PH47	-4.5038	0.0020835	5.47544	3.30429	0.251659	0.378488
103637120	GRMZM2G055487	XP_020398250.1	peroxidase 1	ZmPrx[P]148, ZmPrx[P]147		-3.58878	0.033909	2.76645	0.922957	0.733808	0.687928
103632885	GRMZM2G150780	XP_008652821.1	peroxidase 1	ZmPrx[P]149		-1.50105	0.0572415	0.748598	0.162629	0.284968	0.102144
103642599	GRMZM2G050829	XP_020401610.1	peroxidase 5	ZmPrx[P]23 (95-99%)		1.01249	0.95225	2.19379	2.21169	0.313398	0.371215
109939355	GRMZM2G108077	XP_020404862.1	cationic peroxidase SPC4	ZmPrx[P]47		1.13611	0.323462	0.128368	0.312468	0.0792662	0.245678
542029	GRMZM2G104394	NP_001105144.1	peroxidase	ZmPrx01_LineC+W64	A0A1D6MSC0, A5H8G4	1.31918	0.281758	6.85654	7.25618	0.179713	0.476838
542571	GRMZM2G040638	NP_001105580.1	peroxidase	ZmPrx02	A0A1D6K431, Q9FEQ8	-1.19912	0.765316	6.44286	6.18089	0.959156	1.04617
542505	GRMZM2G135108	XP_008649365.1	peroxidase 3	ZmPrx03_B73	A0A1D6LYW3	-2.27378	0.0641506	8.3774	7.19231	0.461998	0.63183
100274427	-	NP_001142258.1	Peroxidase 16	ZmPrx04	B4G0X5	1.06923	0.803116	4.31151	4.40809	0.22345	0.564074
100216632	GRMZM2G085198	NP_001297461.1	Peroxidase 64	ZmPrx05	C0HFN4	-1.39797	0.21146	5.45001	4.96667	0.463134	0.0452643
100383323	GRMZM2G427815	NP_001169452.1	uncharacterized LOC100383323	ZmPrx06	A0A1D6IMZ9, C0PF45	2.95408	0.025366	5.19396	6.75666	0.49963	0.140413
541674	GRMZM2G133475	NP_001295387.1	uncharacterized LOC541674	ZmPrx07	A0A1D6F4C8	-1.53949	0.415139	5.61981	4.99736	0.996406	0.585416
103633483	GRMZM2G027217	XP_008653399.1	peroxidase 2-like	ZmPrx08	-	-4.26625	0.105777	3.90939	1.81642	1.2897	0.102698
103633481	GRMZM2G437207	XP_008653398.1	peroxidase 2-like	ZmPrx09	A0A1D6IKW1	-3.77583	0.0767502	4.59817	2.68138	1.11418	0.690942
100282411	GRMZM5G843748	NP_001148794.1	uncharacterized LOC100282411	ZmPrx10	C0HEE6, B6T750	-1.8371	0.0522246	3.82091	2.94347	0.433243	0.314513
100273315	GRMZM2G067096	NP_001141228.1; XP_008667514.1; XP_008667515.1		ZmPrx100	B4G1C4, B4FUI8	too less reads
100273283	GRMZM2G107228	NP_001141196.1	Peroxidase 64	ZmPrx101	B4FU88	-1.84247	0.0784698	4.71893	3.83729	0.495526	0.168833
100284675	GRMZM2G089895	NP_001151042.1	Peroxidase 1	ZmPrx102	B6TWB1	-1.54328	0.206874	1.73839	1.11239	0.603331	0.219821
103633485	GRMZM2G451097 [6a]	XP_008653401.1	peroxidase 2-like	ZmPrx103	A0A1D6IKX3	-1.47485	0.131516	1.12634	0.565769	0.401849	0.0847602
100217011	GRMZM2G394500	NP_001136859.1	Peroxidase 2	ZmPrx104	B4FBH0	1.11223	0.764625	3.80891	3.96237	0.686436	0.449276
103637680	GRMZM2G127945	XP_008658508.1	peroxidase 57	ZmPrx105	A0A1D6K8V8	-1.31421	0.298467	1.1871	0.792912	0.320862	0.461136
100381507	GRMZM2G380247	NP_001167809.1	Peroxidase 52	ZmPrx106	C0HGH8	-1.33485	0.340128	4.85798	4.44131	0.22994	0.576997
100276245	GRMZM2G122853	NP_001143552.2	putative class III secretory plant peroxidase family protein	ZmPrx107	C0HHA6	-8.37307	0.012036	5.3541	2.28834	0.910931	0.777962
100285899	GRMZM2G176085	NP_001152260.1	peroxidase 51	ZmPrx108	6UBB5	1.48078	0.567987	2.94267	3.50903	0.671837	1.37269
100273989	GRMZM2G150731	NP_001141847.1	putative class III secretory plant peroxidase family protein	ZmPrx109	B4FYH1	-4.83706	0.000402367	4.43543	2.1613	0.243699	0.161663
100272764	GRMZM2G130904	NP_001140689.1	uncharacterized LOC100272764	ZmPrx11 (99%)	A0A317YIS8, B4FQI9	1.42233	0.53222	5.99374	6.50199	1.17443	0.122484
100285655	GRMZM2G408963	NP_001278567.1	uncharacterized LOC100285655	ZmPrx111	A0A1D6E8Y9, B6SI04	1.2585	0.275566	1.97747	2.30917	0.284811	0.351349
103642594	GRMZM2G006727 [6a]	XP_008664053.1	peroxidase 52	ZmPrx112 (99%)	A0A1D6J1L2	-1.76193	0.0344929	1.42588	0.60872	0.34701	0.257797
103645320	GRMZM2G068699	XP_008666615.2	peroxidase 57	ZmPrx113	A0A1D6KQI0	-1.26327	0.195603	0.607275	0.270109	0.30754	0.0471317
100384441	GRMZM2G450717	NP_001170449.1	Peroxidase 52	ZmPrx114	C0PPB6	-1.17773	0.778823	2.38576	2.14975	0.94146	0.982188
100285577	-	NP_001151940.1	peroxidase 52	ZmPrx115 (99%)	B6U6W0	1.363	0.356649	3.92358	4.37036	0.610043	0.397128
103627003	GRMZM2G035506	XP_008645579.1		ZmPrx116	A0A1D6H650	too less reads
103640022	GRMZM2G097934	XP_008660905.1	peroxidase 4	ZmPrx117	K7VV24, A0A3L6D9I7	2.54387	0.00779344	1.17975	2.52677	0.301336	0.352343
100216881	GRMZM2G076562	NP_001136740.1	Peroxidase 64	ZmPrx118	B4FK72, A0A3L6EN03	1.92811	0.275343	5.04897	5.99615	1.11031	0.245297
100285274	GRMZM2G382379	NP_001151639.1	peroxidase 68	ZmPrx119 (99%)	B6U2M7	-1.33884	0.285065	0.841373	0.420384	0.350508	0.467534
100281052	GRMZM2G015280	NP_001147443.1	peroxidase 52	ZmPrx120	B6SRR3	-1.33072	0.129846	0.717232	0.305022	0.265247	0.265445
103650080	GRMZM2G029479	XP_008673964.1	peroxidase 5	ZmPrx121	A0A1D6MRI4	1.07718	0.712658	0.695233	0.802489	0.168755	0.420091
103628533	GRMZM2G129543	XP_008646937.1		ZmPrx122	A0A1D6H652	too less reads
100191769	GRMZM2G117706	NP_001130666.1	Peroxidase 52	ZmPrx123	B4FA32	1.15833	0.788653	2.50219	2.71423	1.16825	0.376679
100285877	GRMZM2G321839	NP_001152239.1; XP_020405389.1	peroxidase 56	ZmPrx124 (99%, 95%)	B6UB27	-1.74462	0.0738016	4.3922	3.58929	0.459481	0.268482
103647239	GRMZM2G136042	XP_008670022.1	peroxidase 50	ZmPrx125	-	1.73231	0.175911	6.46212	7.25482	0.297413	0.693084
103640218	GRMZM2G116452	XP_008661070.1		ZmPrx126	K7VGN1	too less reads
103651934	GRMZM2G000107	XP_020406362.1		ZmPrx127 (78%)	-	too less reads
103641348	GRMZM2G060721	XP_008662922.1	peroxidase 2-like	ZmPrx128	K7TMB0	-3.73251	0.0501328	2.55023	0.650081	0.8766	0.330892
103641350	GRMZM2G160062	XP_008662923.1	peroxidase 2	ZmPrx129	K7U151	-1.87052	0.127992	1.08792	0.184489	0.624311	0.0549417
100280077	GRMZM2G116902	NP_001146489.1	Peroxidase 59	ZmPrx13	B8A1T1	2.50367	0.0906796	4.90166	6.2257	0.433511	0.827453
103629160	GRMZM2G081928	XP_008648558.1	peroxidase 43	ZmPrx130	A0A1D6LFH4, A0A3L6E7X3	-1.06598	0.764485	0.315097	0.222912	0.432756	0.222655
103650629	GRMZM2G101221	NP_001311200.1	peroxidase 43	ZmPrx131	A0A1D6MYJ1, A0A3L6FKC2	-1.1542	0.808748	1.52995	1.32306	1.16471	0.717422
103631733	GRMZM2G122816	XP_008651138.1		ZmPrx132	A0A1D6JNY2	too less reads
103626369	GRMZM2G061776	XP_008644997.1	peroxidase 45	ZmPrx133	A0A1D6GUF9	-1.61613	0.384452	2.71926	2.02672	1.08591	0.145879
100285457	GRMZM2G142011	NP_001151822.2		ZmPrx134	A0A1D6GUF7, B6U531, C0PLV2	too less reads
103635633	GRMZM2G117365	XP_008656265.1	peroxidase 2	ZmPrx135	K7VFH6	2.42395	0.0292422	0.811893	2.08925	0.478103	0.203076
100384634	GRMZM2G160327	NP_001170598.1; XP_008644169.1	Peroxidase 64	ZmPrx136	C4IZ20, A0A1D6H7N5	-1.27616	0.285406	1.92929	1.57748	0.410165	0.245347
103651385	-	XP_008675244.1	peroxidase 19	ZmPrx137	A0A1D6NGC5	1.83741	0.368434	1.96343	2.84111	1.18061	0.906618
100194341	GRMZM2G361475	NP_001132849.1		ZmPrx139	B4FIC6	too less reads
103647879	GRMZM2G029144	XP_008670598.1		ZmPrx14	A0A1D6F264, A0A1D6F265	too less reads
103642084	GRMZM2G448051	XP_008663625.1	peroxidase 1	ZmPrx140	A0A3L6G533	-2.13317	0.0356583	1.56249	0.469485	0.425384	0.146608
103644044	GRMZM2G047656	XP_020402893.1	peroxidase 50	ZmPrx141	A0A1D6L5P7 (99.7%)	1.18525	0.740836	5.52243	5.76762	1.08703	0.365841
103638909	GRMZM2G103169	XP_008659921.1	peroxidase 57	ZmPrx142	K7VGN6, A0A3L6DEP4	-1.19479	0.606567	2.95951	2.70275	0.255497	0.714848
100273061	GRMZM6G514393	NP_001140982.1	uncharacterized LOC100273061	ZmPrx143 (99%)	A0A3L6DML9, B4FSK9	-1.21575	0.635976	4.09445	3.81261	0.19259	0.874381
103635393	GRMZM2G024234	XP_008656073.1	peroxidase 2-like	ZmPrx144	A0A1D6K434	1.48924	0.631468	5.40468	5.97926	1.41969	1.28963
103635381	GRMZM2G168073	XP_008656069.1	peroxidase 2-like	ZmPrx145	A0A1D6K433	1.58459	0.599779	4.84504	5.50915	1.30241	1.54011
103641353	-	XP_008662931.1	peroxidase 5	ZmPrx146,22	K7U159, A0A3L6G5C7	-1.78801	0.0177869	5.00457	4.16622	0.283233	0.230228
103628960	GRMZM2G313184	XP_008648376.1	peroxidase 47	ZmPrx15	A0A1D6LE55	-1.00828	0.979148	5.44604	5.43414	0.514023	0.534024
100192761	GRMZM2G103342	NP_001131430.1	uncharacterized LOC100192761	ZmPrx16 (92%)	B4FCI9	1.42535	0.578602	4.5824	5.09372	0.222217	1.34139
103633271	GRMZM2G116823	XP_008653195.1; XP_020402698.1		ZmPrx17	A0A1D6JVC3	too less reads
100282124	GRMZM2G089982	NP_001148509.1	peroxidase 72	ZmPrx18	B6T3V1	-4.12198	0.0750066	7.42255	5.37921	0.577069	1.16868
100216859	GRMZM2G069093	NP_001136722.1; XP_008667349.1	Peroxidase 72	ZmPrx19	B4G1R4, B4FK24	-2.16206	0.0537082	8.83697	7.72457	0.357358	0.559852
100283382	GRMZM2G085967	NP_001149755.1; XP_008643745.1	peroxidase 39	ZmPrx20	B6THU9, C0PKS1	-4.06308	0.0077139	8.38375	6.36117	0.208787	0.459586
109940806	GRMZM2G138450	XP_020396701.1	peroxidase 1-like	ZmPrx21 (96%)	-	-1.56279	0.00749119	1.06205	0.417923	0.160373	0.0939392
103641351	GRMZM2G022740	XP_008662930.1	peroxidase 5	ZmPrx22,146	K7U159, A0A3L6G5C7	-2.08825	0.00356291	5.0311	3.9688	0.185358	0.223641
100216922	GRMZM2G012263	NP_001136779.1		ZmPrx23	B4FKG0	too less reads
542464	GRMZM2G108219	NP_001105489.2	anionic peroxidase	ZmPrx24	B4FHG3, A0A3L6FWU2	-1.17064	0.617211	9.46133	9.23404	0.479787	0.545808
100192603	GRMZM2G116846	NP_001131290.1; XP_008679463.1		ZmPrx25	B4FUT1, B4FBY8, A0A317YJD8	too less reads
100191217	GRMZM2G095404	NP_001130123.2	Peroxidase 11	ZmPrx26	A0A1D6LWY7	-1.57285	0.188756	5.00125	4.34787	0.589479	0.157813
100192080	GRMZM2G419953	NP_001130975.1	uncharacterized LOC100192080	ZmPrx27	B4FB95	-1.14465	0.516935	2.46056	2.26565	0.39191	0.25669
100191905	GRMZM2G341934	NP_001130801.1; XP_008673305.1; XP_008673330.1	Peroxidase 64	ZmPrx28	B4FNL8, B4FAL5, B4FLI3	1.45982	0.154383	4.16193	4.70772	0.147427	0.439178
100191304	-	NP_001130210.1	Peroxidase 55	ZmPrx29	B4F8B7, A0A3L6G286	-1.31278	0.210988	2.52252	2.1299	0.254063	0.367142
103633480	GRMZM2G427954	XP_020396685.1	peroxidase 2	ZmPrx30	A0A1D6IKV9	-1.74552	0.326631	3.59693	2.79327	0.688845	1.01134
100216995	GRMZM2G150893	NP_001136844.1	peroxidase 54	ZmPrx31	B4FKV6, A0A3L6EJU4	1.80646	0.0230172	2.02599	2.87915	0.288002	0.119958
100273221	GRMZM2G033985	NP_001141135.1		ZmPrx32	B4FTQ3	too less reads
103635713	GRMZM2G150134	XP_008656320.1		ZmPrx33	A0A1D6FQT9	too less reads
100282431	GRMZM2G088765	NP_001148814.1	uncharacterized LOC100282431	ZmPrx34	A0A1D6KAW3, B6T7B1	-2.15267	0.310513	7.95635	6.85022	0.998736	1.29602
100281950	GRMZM2G177792	NP_001148340.2	peroxidase 1	ZmPrx35	K7TID5	-2.79969	0.0059257	3.37565	1.89038	0.336146	0.344769
107546759	GRMZM2G405459	NP_001309721.1	uncharacterized LOC107546759	ZmPrx37	A0A1D6H658 (99.7%)	-1.93394	0.0502049	5.44851	4.49697	0.0643497	0.397301
100273479	GRMZM2G450233	NP_001141388.1; XP_008647554.1	peroxidase 5	ZmPrx39	B4FVT1	1.21741	0.640723	3.87865	4.16246	0.714964	0.662678
100101533	GRMZM2G126261	NP_001106019.1	uncharacterized LOC100101533	ZmPrx42 (99%)	A5H453 (99.4%)	-1.10323	0.709903	4.16907	4.02734	0.276443	0.532665
100285894	GRMZM2G048474	NP_001152255.1	peroxidase 1	ZmPrx44 (99%)	C0P4S1, B6UBA1	-3.37949	0.0759215	5.99229	4.23549	0.491304	1.00914
100279575	GRMZM2G061230	NP_001304758.1		ZmPrx45	K7UQ82, C0P793	too less reads
103636702	GRMZM2G037156[6a]	XP_020398427.1	peroxidase 9	ZmPrx46	A0A1D6FBJ6	-4.96178	0.000772023	4.73634	2.42548	0.314444	0.233181
100280824	GRMZM2G471357	NP_001147216.1	uncharacterized LOC100280824	ZmPrx48	K7VH58, A0A3L6DGZ5, B6SMR2	5.29698	0.063408	2.70932	5.11449	1.21261	0.397694
100285056	GRMZM2G061088	NP_001151423.1	peroxidase 2	ZmPrx49	B4FY83, B6U0D4	-2.09418	0.346591	3.26887	2.20249	1.33888	1.08514
100281286	GRMZM2G133434	NP_001147676.1		ZmPrx50	A0A1D6GUG0, B6SU07	too less reads
100281280	-	NP_001147671.1	peroxidase 1	ZmPrx51	B4FRD6, B6STZ5	-1.90466	0.14644	4.28853	3.359	0.349165	0.734135
103639086	GRMZM2G149273	XP_008660104.1		ZmPrx52	K7VDC0	too less reads
103639570	GRMZM2G063435	NP_001313393.1		ZmPrx53	K7VQB0, B4FIA7	too less reads
100216875	GRMZM2G041308	NP_001136736.1	peroxidase 72	ZmPrx54	B4FK56	-1.27762	0.596031	2.7441	2.39064	0.82651	0.664472
100272496	GRMZM2G020523	NP_001140437.1; XP_008666570.2	uncharacterized LOC100272496	ZmPrx55	B6TU39, B4FNZ7	-1.27311	0.236395	0.969626	0.621268	0.366697	0.132239
103633557	GRMZM2G042347	XP_008653466.1	cationic peroxidase 1	ZmPrx56	A0A1D6IMZ0	1.41055	0.503774	3.80288	4.29913	1.05414	0.2645
100282284	GRMZM2G439422	NP_001148668.2		ZmPrx57	K7V1E7	too less reads
100194034	GRMZM2G108207	NP_001132567.1	Peroxidase 12	ZmPrx58	B4FH68, A0A3L6FVS5	1.52348	0.21102	1.32988	1.93725	0.581842	0.346967
100193723	GRMZM2G136525	NP_001132283.1	peroxidase 12	ZmPrx59	B4FG25	-1.04392	0.90267	0.569751	0.507734	0.260099	0.75064
100216644	GRMZM2G048775	NP_001136527.1; XP_008667326.1	Peroxidase 73	ZmPrx60	B4FZR9, B4FJ11, A0A3L6G3E7	-1.05562	0.9008	0.883556	0.805458	0.53235	0.854579
103635254	GRMZM2G023840	XP_008655973.1	peroxidase 72	ZmPrx61	K7VCN5, A0A3L6DPW9	-3.50129	0.013142	5.90278	4.09489	0.488319	0.544152
103647881	GRMZM2G156257	XP_008670600.1		ZmPrx62	A0A1D6F267	too less reads
103633479	GRMZM2G427903	XP_020396977.1		ZmPrx63	A0A1D6IKV7	too less reads
100192105	-	NP_001131000.1	Peroxidase 67	ZmPrx64	B4FBC8	1.31844	0.0932052	5.25666	5.6555	0.208225	0.234321
107457598	GRMZM2G136158	NP_001308560.1	Peroxidase 24	ZmPrx65	K7USX8	1.02131	0.936707	1.74488	1.7753	0.381429	0.490183
100279673	GRMZM2G405581	NP_001304763.1; XP_020408864.1	uncharacterized LOC100279673	ZmPrx67	A0A1D6H655, B8A1V6	1.22502	0.653792	2.53364	2.82644	0.484317	0.902332
103634415	GRMZM2G129935	XP_008654161.1		ZmPrx68 (99%)	A0A1D6IKW0 (99.7%)	too less reads
100286338	GRMZM2G080183	NP_001152697.1	uncharacterized LOC100286338	ZmPrx69 (99%)	B4FVT4, B6UI45	2.00256	0.286041	3.42353	4.42537	1.08463	0.888997
100125639	GRMZM2G025441	NP_001106040.1; XP_008650762.1	plasma membrane-bound peroxidase 2b	ZmPrx70	A5H452	-4.2254	0.121758	4.27422	2.19513	0.583891	1.47954
100284887	GRMZM2G442008	NP_001151254.2		ZmPrx71 (99%)	A0A1D6HJV5	too less reads
100191153	-	NP_001130061.1	Peroxidase 24	ZmPrx72	B4F7T9	-1.6206	0.227072	1.23337	0.536833	0.0193864	0.700446
103633187	GRMZM2G010640	XP_008653093.1	peroxidase 7	ZmPrx73	A0A1D6IBW1	-1.44297	0.511597	1.15518	0.626145	1.10982	0.517902
100382459	GRMZM2G047456	NP_001168671.1; XP_008644003.1	Peroxidase 73	ZmPrx74	C0P813	1.6363	0.140106	4.61644	5.32687	0.253641	0.547885
100280862	GRMZM2G080689	NP_001147254.1	peroxidase 52	ZmPrx76 (97%)	B6SNF9	-2.34655	0.0943519	2.64744	1.4169	0.753752	0.238878
100194008	GRMZM2G365774	NP_001132544.1	Peroxidase 64	ZmPrx77	B4FH35, A0A3L6DMQ1	-1.91745	0.0644016	3.64663	2.70744	0.103732	0.457768
103634416	GRMZM2G504757	XP_020396927.1	peroxidase 2-like	ZmPrx78	A0A1D6IKW2	-2.05603	0.198682	3.60961	2.56975	0.830553	0.824688
103647877	GRMZM2G044049	XP_008670597.1	peroxidase 2-like	ZmPrx79	A0A1D6F256	-12.6463	0.00145073	6.70953	3.04889	0.192759	0.439043
100192482	GRMZM2G136534	NP_001131174.1	uncharacterized LOC100192482	ZmPrx80	A0A1D6KK78, B4FBI1	1.03063	0.904501	4.89346	4.93698	0.0951831	0.551087
100193733	GRMZM2G108123	NP_001132293.1	peroxidase 12	ZmPrx81	B4FG39, A0A3L6FW34	-2.89192	0.138311	7.14017	5.60814	0.540336	1.17335
100283865	GRMZM2G070603	NP_001150235.1	uncharacterized LOC100283865	ZmPrx82	K7V8K5, B6TMI9	-2.37647	0.0478554	3.64245	2.39363	0.59821	0.426886
100382033	GRMZM2G407740	NP_001168269.1	Peroxidase 72	ZmPrx83	C0P3T3	-1.18949	0.33801	6.04598	5.79563	0.29714	0.264899
100281032	GRMZM2G144648	NP_001147423.1	uncharacterized LOC100281032	ZmPrx84 (99%)	B6SIU4, B6SRH9	-1.78182	0.057235	5.75467	4.92131	0.095526	0.38591
100279351	GRMZM2G108153	NP_001145841.2	uncharacterized LOC100279351	ZmPrx85	A0A1D6E530	1.53081	0.0352177	6.71033	7.32463	0.262114	0.151631
103626198	GRMZM2G134947	XP_008644819.1	peroxidase N	ZmPrx86	A0A1D6GQ39, A0A3L6ES24	-1.01956	0.938374	4.11179	4.08385	0.342718	0.473832
100273104	-	NP_001141025.1	Peroxidase 64	ZmPrx87	B4FSW5	-1.66292	0.277357	5.385	4.65128	0.864059	0.346544
107548102	GRMZM2G410175	NP_001309939.1	Peroxidase 2	ZmPrx88	D7NLB3	-7.93352	0.0428302	5.95705	2.96909	0.443953	1.26703
107457593	GRMZM2G404676	NP_001308537.1	Peroxidase 1	ZmPrx89	A0A1D6HQQ9	-2.13163	0.105336	2.73675	1.64479	0.720899	0.494067
100280551	GRMZM2G104109	NP_001146942.1	peroxidase 1	ZmPrx90	B6SIA9	-4.18274	0.0205338	3.89123	1.82678	0.657879	0.699298
103645835	GRMZM2G443885	XP_008668773.1	peroxidase 2	ZmPrx91	-	-1.26938	0.521134	4.65318	4.30906	0.690987	0.475009
100282342	GRMZM2G320269	NP_001148726.1	peroxidase 27	ZmPrx92 (98%)	C0HIT1, B6T6D4	-1.91962	0.101119	4.88726	3.94643	0.618347	0.325303
100501595	GRMZM2G108221	NP_001183209.1		ZmPrx93	A0A1D6II57, C4J4H5	too less reads
103631868	GRMZM2G138450	XP_008651917.1	peroxidase 1	ZmPrx94	A0A1D6HQQ8	-2.91001	0.196703	2.85532	1.3143	1.43677	0.49191
100273055	GRMZM2G062390	NP_001140976.1; XP_008661583.1	Peroxidase superfamily protein	ZmPrx95	C4IZA5, B4FSJ0	1.04425	0.431371	0.46002	0.522492	0.0404994	0.108892
103653548	-	XP_008678645.1	peroxidase 5	ZmPrx96	K7UF86	-1.16119	0.7823	5.06705	4.85145	1.14471	0.405502
100284334	GRMZM2G427937	NP_001150701.1	uncharacterized LOC100284334	ZmPrx97 (99%)	A0A1D6IKV8, B6TSH0	-4.024	0.0559425	4.6546	2.64597	1.02359	0.70158
103638313	GRMZM2G370928	XP_008659484.1	peroxidase 1	ZmPrx98	-	-7.12144	0.015811	3.90777	1.0756	0.798262	0.30445
100383495	GRMZM2G171078	NP_001169614.1	uncharacterized LOC100383495	ZmPrx99	A0A1D6LS36, C0PGF4	-1.83264	0.134996	3.93826	3.06434	0.652947	0.228022
103647558	GRMZM2G150356	XP_020404955.1	L-ascorbate peroxidase 1, cytosolic	ZmAPx[P]02		-3.39845	0.010447	5.45843	3.69355	0.508799	0.401484
100285887	GRMZM2G137839	NP_001152249.1	APx1 - Cytosolic Ascorbate Peroxidase	ZmAPx01		-1.45068	0.0392484	7.84165	7.30491	0.228987	0.101234
542476	GRMZM2G140667	NP_001105500.2	ascorbate peroxidase 2	ZmAPx02		-1.83329	0.058527	7.53992	6.66548	0.210144	0.446462
100282326	GRMZM2G004211	NP_001148710.1	APx3 - Peroxisomal Ascorbate Peroxidase	ZmAPx03		-2.30524	0.0202981	4.3542	3.14929	0.205785	0.407788
100193965	GRMZM2G460406	NP_001132505.1	uncharacterized LOC100193965	ZmAPx04		2.04553	0.00899056	6.57844	7.61091	0.284188	0.2015
103639279	GRMZM2G054300	XP_008660258.1; .	L-ascorbate peroxidase 1, cytosolic	ZmAPx05		-3.89469	0.00272684	9.17166	7.21015	0.32294	0.382836
100193740	GRMZM2G014397	NP_001132299.1; XP_008661433.1	L-ascorbate peroxidase S chloroplastic/mitochondrial	ZmAPx06		-1.61081	0.144582	5.4052	4.71742	0.191401	0.534634
100194161	GRMZM2G120517	NP_001132683.1; XP_008667271.1; .; .	L-ascorbate peroxidase S chloroplastic/mitochondrial	ZmAPx07		-1.2485	0.135537	6.19626	5.87606	0.0263129	0.229883
100283135	GRMZM2G006791	NP_001149509.1	uncharacterized LOC100283135	ZmAPx08		1.20503	0.170359	2.03094	2.3	0.230977	0.106666
100272974	GRMZM2G156227	NP_001140897.1	Thylakoid lumenal 29 kDa protein chloroplastic	ZmAPx10		1.3955	0.152498	1.13509	1.61588	0.386566	0.151378
542369	GRMZM2G088212	NP_001241808.1	catalase 1	ZmCat1		1.21934	0.144832	6.82861	7.11471	0.217902	0.154151
542230	GRMZM2G090568	NP_001105310.2	catalase 2	ZmCat2		-3.19337	0.0142997	2.93732	1.26224	0.386329	0.533374
101027254	GRMZM2G312997	NP_001266910.1	fatty acid alpha-dioxygenase	ZmDiOx01		7.69584	0.0184719	3.05632	6.0004	1.00915	0.806669
100273297	GRMZM2G144153	NP_001141210.1	putative glutathione peroxidase	ZmGPx01		-1.36211	0.118443	7.51187	7.06602	0.240929	0.299961
100280060	GRMZM5G884600	NP_001146472.1; XP_008661828.1	glutathione peroxidase	ZmGPx01-2		-1.19115	0.422984	4.97588	4.72353	0.379039	0.307198
100283257	GRMZM2G329144	NP_001149631.1	Glutathione peroxidase	ZmGPx02		-1.44567	0.12678	6.22399	5.69225	0.183896	0.389448
103634625	-	XP_020397161.1	fumarate hydratase 1, mitochondrial	ZmGPx03-2		-2.71346	0.248201	1.81739	0.377252	1.55346	0.212178
100272844	GRMZM2G012479	NP_001151992.2; XP_020394420.1	Glutathione peroxidase	ZmGPx04		1.20259	0.534998	3.29345	3.55959	0.331061	0.576169
100283690	GRMZM2G012276	NP_001150063.1	peroxiredoxin bcp	ZmPrxQ		-1.06322	0.5874	0.674565	0.586131	0.176376	0.190805
100283392	GRMZM2G055936	NP_001232829.1	uncharacterized LOC100283392	ZmPrxII03		-1.62439	0.110143	8.10767	7.40777	0.457548	0.114778
100282052	GRMZM2G036921	NP_001148437.2	uncharacterized LOC100282052	ZmPrxII0501		-1.91982	0.0121374	5.7993	4.85833	0.256328	0.11977
100273860	GRMZM2G145449	NP_001266601.2	peroxiredoxin-5	ZmPrxII06		-1.35772	0.407552	5.11304	4.67185	0.403526	0.694858
100282595	GRMZM2G139680	NP_001148975.1	2-cys peroxiredoxin BAS1	Zm2CysPrx01		-1.04035	0.798909	4.76125	4.70418	0.212595	0.291589
100217217	GRMZM5G864335	NP_001137046.1	2-cys peroxiredoxin BAS1	Zm2CysPrx02		-2.96937	0.0320643	4.74617	3.17601	0.570633	0.177702
100037830	GRMZM2G129761	NP_001105998.2	1-Cys peroxiredoxin antioxidant	Zm1CysPrx		too less
100274717	GRMZM2G089285	NP_001142490.1; XP_008668858.1; XP_008668864.1; XP_008668865.1	uncharacterized LOC100274717	RBOH1	B6SHL3	-1.58009	0.0565631	1.96246	1.30246	0.198133	0.338599
100381459	GRMZM2G300965	NP_001167766.1; XP_008662098.1	uncharacterized LOC100381459	RBOH10	C0HG64	5.91402	0.399309	5.04051	7.60465	4.17938	0.348156
103648044	GRMZM2G037993	XP_020404252.1	respiratory burst oxidase homolog protein B	RBOH2 (96%)	A0A1D6F6D4 (86.5%)	-1.70166	0.339623	1.02009	0.253153	1.0695	0.262217
103635158	GRMZM2G022547	XP_008655905.1; XP_020398846.1; XP_020398847.1	respiratory burst oxidase homolog protein B	RBOH24 (96%)	K7V0F9, A0A3L6DUK8	1.02436	0.858339	2.51823	2.55296	0.143362	0.274463
100384248	GRMZM2G034896	NP_001308951.1; XP_020405539.1; XP_020405540.1	Respiratory burst oxidase homolog protein B	RBOH24 (96%)	A0A1D6MT17	1.086	0.664193	3.43701	3.55603	0.334105	0.285951
778438	GRMZM2G426953	NP_001105930.1	uncharacterized LOC778438	RBOH3	Q0MRQ8	-1.84222	0.0256995	4.29977	3.41833	0.325341	0.293663
100136880	GRMZM2G441541	NP_001157759.1	respiratory burst oxidase-like protein D	RBOH4	C6F010, K7U3R2	-1.09768	0.523121	5.34115	5.20669	0.300895	0.0725847
100037794	GRMZM2G138152	NP_001105965.1	uncharacterized LOC100037794	RBOH5	A1YBM1	-1.31823	0.199297	5.66462	5.26602	0.291374	0.339531
103648040	GRMZM2G065144	XP_023157481.1	respiratory burst oxidase homolog protein B	RBOH6 (76%)	A0A1D6F6A5 (98.8%)	-1.26494	0.39532	0.464969	0.125896	0.546062	0.118907
100101532	GRMZM2G043435	NP_001106018.1	respiratory burst oxidase-like protein C	RBOH7	A5H238	1.02823	0.740055	3.94028	3.98045	0.129175	0.146595
100502415	GRMZM2G147966	NP_001183822.1; XP_008651819.1; XP_008651821.1	uncharacterized LOC100502415	RBOH8	A0A1D6I559	1.16959	0.733315	5.03913	5.26514	0.704003	0.80574
103635232	GRMZM2G323731	XP_008655963.1	putative respiratory burst oxidase homolog protein H	RBOH9	K7UWK1	-1.27947	0.501635	1.63711	1.28157	0.432198	0.695917
542260	GRMZM2G025992	NP_001105335.1; XP_008651854.1; XP_008651855.1; XP_008651856.1; XP_023156337.1	superoxide dismutase 2	SODC2		-1.47473	0.0998656	7.51898	6.95853	0.2209	0.365541
542722	GRMZM2G169890	NP_001105704.1; XP_008649061.1	superoxide dismutase 4	SODC4		-1.0349	0.902763	7.8799	7.83041	0.446685	0.484024
103639134	GRMZM2G058522	NP_001307761.1; XP_008660153.1; XP_008660154.1; XP_020399413.1	superoxide dismutase [Cu-Zn] 4AP	SODC5		1.20751	0.143595	8.10946	8.38149	0.205229	0.0419634
542764	GRMZM2G059991	NP_001105742.2	superoxide dismutase 3	SODM1		1.04183	0.8017	6.59822	6.65733	0.16945	0.332393
100193398	GRMZM2G124455	NP_001131995.1	superoxide dismutase [Mn] 3.4, mitochondrial	SODM4		2.40284	0.0514145	5.61834	6.88308	0.622018	0.444346
606409	GRMZM2G091481	NP_001105754.1	protein disulfide isomerase	Disulfide isomerase	Q5EUE1	1.3524	0.37639	7.62929	8.0648	0.668124	0.148218
606410	GRMZM2G163421	NP_001105755.1	protein disulfide isomerase 2	Disulfide isomerase	Q5EUE0	-2.07077	0.0357871	4.97182	3.92166	0.410524	0.143458
606413	GRMZM2G128171	NP_001105758.1	protein disulfide isomerase 6	Disulfide isomerase	Q5EUD7	1.35346	0.126908	7.28757	7.72422	0.0715106	0.307935
606487	GRMZM2G144653	NP_001105811.1	thioredoxin h homolog 2	Thioredoxin	B6T183, B4FH44	1.23598	0.335877	8.13913	8.44479	0.247469	0.401293
541986	GRMZM2G172322	NP_001292747.1	glutathione reductase 1	Glutathione reductase		-1.2429	0.219477	4.07378	3.76007	0.310637	0.0578992
542459	GRMZM2G078118; GRMZM5G824600	NP_001105485.1	formaldehyde dehydrogenase homolog 1	Glutathione reductase		-1.75205	0.0296053	6.52934	5.7203	0.32268	0.258508
100273659	GRMZM5G806449	NP_001141545.1	Glutathione reductase cytosolic	Glutathione reductase		1.69877	0.249804	6.76586	7.53035	0.354173	0.834304
100274347	GRMZM2G078118	NP_001142179.1	uncharacterized LOC100274347	Glutathione reductase?		-1.17808	0.236183	1.4766	1.24016	0.226266	0.184659
100191219	GRMZM2G035502	NP_001130125.1	chloride intracellular channel 6	Dehydroascorbate reductase		-1.56823	0.016609	5.64097	4.99183	0.0380511	0.164077
100273125	GRMZM5G855672	NP_001141044.1	dehydroascorbate reductase	Dehydroascorbate reductase		-1.05366	0.49409	6.79276	6.71736	0.149893	0.0756467
100285047	GRMZM5G826194	NP_001151414.1	dehydroascorbate reductase	Dehydroascorbate reductase		1.0749	0.420502	2.95721	3.06141	0.115225	0.162042
100382696	GRMZM2G005710	NP_001168891.1	dehydroascorbate reductase	Dehydroascorbate reductase		-1.05375	0.514769	1.40514	1.3296	0.16588	0.0319183
100272772	GRMZM5G828229	NP_001140697.1	Monodehydroascorbate reductase 5 mitochondrial	Monodehydroascorbate reductase 5	B4FQK0	-2.09597	0.0217311	7.85979	6.79217	0.376254	0.202236
100382120	GRMZM2G134708	NP_001168352.1	Monodehydroascorbate reductase 1 peroxisomal	Monodehydroascorbate reductase		-1.57461	0.0853027	7.01073	6.35574	0.370563	0.0857405
100501585	GRMZM2G084881	NP_001183203.1	monodehydroascorbate reductase homolog1	Monodehydroascorbate reductase		-1.30433	0.0131942	7.89624	7.51293	0.0867511	0.0198281
100279805	GRMZM2G320307	NP_001146233.1	Monodehydroascorbate reductase 4 peroxisomal	Monodehydroascrobate reductase		-1.23486	0.137481	4.837	4.53266	0.104172	0.232213
103632652	GRMZM2G163535	XP_008652629.1	L-ascorbate oxidase	Ascorbate Oxidase		-1.10522	0.206489	0.749599	0.605265	0.138529	0.042766
103636838	GRMZM2G386170	XP_008657378.2	L-ascorbate oxidase	Ascorbate Oxidase		1.64081	0.257668	1.38785	2.10226	0.759349	0.514774
100273169	GRMZM2G141376	NP_001141087.1	Plant L-ascorbate oxidase	Ascorbate Oxidase		-1.42793	0.619757	3.27024	2.75632	0.496925	1.49472
100384115	GRMZM2G173085	NP_001170174.1; XP_023157993.1	Lipase/lipooxygenase PLAT/LH2 family protein	Lipase/lipooxygenase PLAT/LH2 family protein	C0PLN2, A0A1D6PSX0	1.5747	0.0493525	3.24254	3.89762	0.309642	0.141602
541856	GRMZM2G156861	NP_001105003.1	lipoxygenase	Lipoxygenase (lox1)	A0A1D6N536, Q9LKL4, A0A3L6FBM0, A0A1D6N531, A0A1D6N534, A0A1D6N533,A0A1D6N535	-1.82392	0.562182	4.41632	3.54928	1.84832	1.48275
100037802	-	NP_001105973.2	lipoxygenase	Lipoxygenase (lox2)	A0A1D6N524, A1XCH8,A0A1D6N521, A0A1D6N526, A0A1D6N527,A0A1D6N528,A0A1D6N522,A0A1D6N517,A0A1D6N516,A0A1D6N523,C0PHP9, A0A1D6N518,A0A1D6N519,A0A1D6N515,Q8W0V3,B4FBD1,	-4.08749	0.0785986	4.84995	2.81874	1.07484	1.04234
542495	GRMZM2G109130	NP_001105515.1	lipoxygenase	Lipoxygenase (lox3)	A0A1D6L0J6, Q8W0V2, Q9AXG8,A0A1D6L0J1,A0A1D6L0J4,A0A1D6L0K2,A0A1D6L0K0,A0A1D6L0K4,A0A1D6L0K1, A0A1D6L0J5,A0A1D6L0I9,A0A1D6L0J3,A0A1D6L0J2,	1.3321	0.209494	6.16598	6.57968	0.181534	0.401721
100037803	GRMZM2G109056	NP_001105974.2	lipoxygenase	Lipoxygenase (lox4)	C0P840,A0A317Y5T6, A0A1D6L0L2,A0A1D6L0L6, A0A1D6L0M2,A0A1D6L0K8,A0A1D6L0M3,B4FLR8,A0A1D6L0L3,A0A1D6L0K7,A0A1D6L0M4,M1GRF8,	3.38111	0.0144522	5.87612	7.63362	0.456857	0.55596
100037804	GRMZM2G102760	NP_001105975.1	lipoxygenase	Lipoxygenase (lox5)	A1XCI0,C4J4H4,A0A1D6GJZ9,C0HH15,A0A1D6GJZ6,B4FBI5,	9.18744	0.0739831	2.30994	5.50961	0.34884	1.66596
100037805	GRMZM2G040095	NP_001105976.1	lipoxygenase 6	Lipoxygenase (lox6)	A1XCI1,A0A1D6DVH7,A0A1D6DVH5,B7ZZ50,A0A1D6DVH6, A0A1D6DVI1,B4FPB2,	-1.27493	0.519241	4.44474	4.09432	0.394664	0.736606
100037808	GRMZM2G104843	NP_001339442.1; XP_008666983.1	tassel seed 1	Lipoxygenase (lox8)	B8XH55, A0A1D6E9P9,	1.73904	0.0976016	3.40743	4.20573	0.446681	0.460977
100037806	GRMZM2G017616	NP_001105977.1; XP_008649396.1	lipoxygenase 9	Lipoxygenase (lox9)	A1XCI4,A0A1D6JQF0,	1.0327	0.832353	3.59762	3.64404	0.23226	0.269016
100037809	GRMZM2G015419	NP_001105980.2	lipoxygenase10	Lipoxygenase (lox10)	A1XCI5, Q06XS3, A0A1D6QRG1,A0A1D6QRF9,A0A1D6QRG3, A0A1D6QRG2,	2.49405	0.146667	1.33403	2.65252	0.424658	1.03886
100037810	GRMZM2G009479	NP_001105981.1	lipoxygenase11	Lipoxygenase (lox11)	A1XCI6,A0A1D6H4B0,	-1.3847	0.477522	5.62771	5.15814	0.552194	0.859111
100037829	GRMZM2G106748	NP_001105997.1	lipoxygenase	Lipoxygenase (lox12)	A1XCI7, A0A1D6MV26,A0A1D6MV25,	-2.18332	0.0166265	3.33663	2.21011	0.362192	0.329617
103642039	GRMZM5G822593	XP_008663576.1	probable lipoxygenase 8, chloroplastic	Lipoxygenase (lox13)	A0A1D6KIW6,A0A1D6KIW7,	-1.04251	0.922023	2.07121	2.01116	0.937759	0.095932
100285927	GRMZM2G066202	NP_001152288.2	auxin-responsive family protein	AIR12	B6UBU0	-4.04876	0.0206683	4.20273	2.18525	0.520286	0.0495026
103653191	GRMZM2G154578	XP_008678374.1	auxin-induced in root cultures protein 12	AIR12	A0A3L6EZL2	-1.32459	0.100896	0.580498	0.174952	0.263816	0.113936
100280845	GRMZM2G427451	NP_001147237.2	AIR12	AIR12	B6SN55, A0A1D6KJM7	-1.95239	0.0134727	3.5571	2.59186	0.150583	0.284775
100286361	GRMZM2G057467	NP_001152720.1	AIR12	AIR12	B6UIE3, K7VGM8	1.87664	0.0304995	0.246249	1.1544	0.0581445	0.299347
732784	GRMZM2G438386	NP_001105872.2	uncharacterized LOC732784	SKU5	A0A1D6KR63	1.54701	0.130886	1.90672	2.53621	0.457413	0.133139
100278306	GRMZM2G090788	NP_001145094.1; XP_008671991.2; XP_023157633.1	uncharacterized LOC100278306	SKU5	B6U6L2, A0A1D6K3C8	-1.33331	0.0712358	3.34896	2.93395	0.20569	0.0232732
100285611	GRMZM2G172642	NP_001151974.1	uncharacterized LOC100285611	SKU5	A0A3L6GDR0	-1.38212	0.265683	4.80827	4.34139	0.162694	0.533833
100383470	GRMZM2G049693	NP_001169589.1	Monocopper oxidase-like protein SKU5	SKU5	C0PG78, A0A1D6NXF1	-2.08016	0.00917753	4.52383	3.46714	0.101466	0.246203
103634714	GRMZM2G156643	XP_008655521.1	Monocopper oxidase-like protein SKU5	SKU5	K7VP57, A0A1D6FCC4, A0A1D6FCC5, A0A1D6FCC6	-1.02153	0.827093	2.49694	2.46621	0.12525	0.188236
103641288	GRMZM2G077317	XP_008662864.2	monocopper oxidase-like protein SKU5	SKU5	A0A3L6G8B7, K7TQY7, A0A1D6J0D1, A0A1D6J0D3, A0A1D6J0D5, A0A1D6J0D4	-1.38382	0.208813	4.04687	3.57821	0.244694	0.45023
100191661	GRMZM2G077401	NP_001130562.1	Cytochrome b561 and DOMON domain-containing protein	Cytochrome	B4F9N6,A0A1D6NFR3,A0A1D6NFR5,A0A1D6NFR6, B4FKR9,	-2.01828	0.0100824	5.13218	4.11905	0.289144	0.226448
100194390	GRMZM2G034668	NP_001132893.1; XP_008667311.1	Transmembrane ascorbate ferrireductase 1	Cytochrome	B4FII4,A0A1D6E4Q9,B6TF56,	-1.74023	0.0732525	3.87958	3.0803	0.452759	0.226058
100216802	GRMZM2G081148	NP_001136673.1; XP_020402524.1; XP_020402527.1; XP_020402529.1; XP_020402534.1	Transmembrane ascorbate ferrireductase 1	Cytochrome	B4FJT4,B6U566,A0A1D6KRA8,	1.22753	0.162176	3.06547	3.36122	0.244787	0.0808179
100217044	GRMZM2G331638	NP_001152259.1	Dopamine beta-monooxygenase	Cytochrome	B6UBB1,A0A317Y0F7, B4FL32,	-1.82769	0.0743253	4.09598	3.22596	0.491446	0.221082
100278725	GRMZM2G023133	NP_001145380.1	uncharacterized LOC100278725	Cytochrome	B6UCP3,A0A1D6MCX1,	-1.63583	0.133544	1.79538	1.08535	0.525574	0.347813
100279033	GRMZM2G154316	NP_001145570.1	hypothetical protein	Cytochrome	C0PCN2,	-1.1422	0.207869	2.87338	2.68157	0.0463278	0.184048
100281813	GRMZM2G050159	NP_001148205.1; XP_008658582.1	membrane protein	Cytochrome	A0A3L6D8E0,C0PHR2,B6SZ89,A0A1D6PIE2,	1.85362	0.0612939	4.1787	5.06904	0.440298	0.141239
100282143	GRMZM2G112530	NP_001148527.2; XP_020403307.1; XP_020403308.1; XP_020403309.1; XP_020403310.1; .; .	dopamine beta-monooxygenase	Cytochrome	C0P3X4, B6T412,A0A1D6E7A2,A0A1D6E799,	-1.09306	0.699277	4.28893	4.16056	0.084149	0.495348
100282365	-	NP_001148749.1	membrane protein	Cytochrome	A0A3L6G1X6,A0A1D6ESY7	-2.65817	0.100209	4.39821	2.98778	0.919958	0.570737
100285512	GRMZM2G003506	NP_001151876.1	membrane protein	Cytochrome	B6U5U8, C4J5B0	-1.16821	0.539337	4.71787	4.49357	0.28684	0.489342
100382018	GRMZM2G350626	NP_001168255.1; XP_020409060.1	P-loop containing nucleoside triphosphate hydrolase superfamily protein	Cytochrome	C0P3N9,	-1.65408	0.092268	0.98547	0.259437	0.411668	0.0174661
100856943	GRMZM2G108851	NP_001241758.1	dopamine beta-monooxygenase	Cytochrome	B6TH76, A0A3L6DPR5,B4G0M1,	-2.40347	0.187781	3.10073	1.83561	1.1328	0.674286
103629698	GRMZM2G171328	XP_008649031.1; XP_020394957.1	Cytochrome b561 DM13 and DOMON domain-containing protein	Cytochrome	A0A1D6LQK9,	-1.38086	0.0610054	0.971	0.505429	0.0730549	0.229479
103632988	GRMZM2G066219	XP_008652911.1	Cytochrome b561 and DOMON domain-containing protein	Cytochrome	A0A1D6I7X0,	-2.43647	0.0620283	3.58809	2.3033	0.624046	0.165077
103651386	GRMZM2G024348	XP_008675245.1	uncharacterized protein At4g18257	Cytochrome	A0A1D6NGD5,	1.51201	0.0914374	3.19448	3.79094	0.365651	0.13871
103653190	GRMZM2G065244	XP_008678372.1	cytochrome b561 and DOMON domain-containing protein At5g47530	Cytochrome	K7TUB1,A0A3L6EZ13,	-1.3285	0.166675	3.06198	2.65219	0.341939	0.213117
103654438	-	XP_008679491.1	probable ascorbate-specific transmembrane electron transporter 1	Cytochrome	K7V2X3,A0A3L6EZ88,	1.77666	0.34917	3.54743	4.3766	1.00798	0.90346
103643908	GRMZM2G149315	XP_008665301.1	probable transmembrane ascorbate ferrireductase 3	Cytochrome	A0A1D6L268,B6TW89,	-1.24201	0.568192	1.99705	1.68437	0.292247	0.777408
100502266	GRMZM2G350626	NP_001310820.1; XP_020393114.1; .; .; .; .	P-loop containing nucleoside triphosphate hydrolase superfamily protein	Cytochrome	A0A1D6GSE1,	-1.20464	0.413821	3.61853	3.34992	0.241931	0.431944
100272529	GRMZM2G041394	NP_001140470.1	uncharacterized LOC100272529	Cytochrome	B4FP57,A0A1D6IAM4,	-1.07386	0.189723	3.12459	3.02179	0.0600655	0.0913366
100272687	GRMZM2G024448	NP_001140615.1	Cytochrome b561 domain-containing protein	Cytochrome	B4FPY7,A0A1D6NGD1,B6TYT2, A0A1D6NGD3,	-1.32682	0.455743	4.0538	3.64582	0.568382	0.639176
100273009	GRMZM2G060357	NP_001140931.1	Ascorbate-specific transmembrane electron transporter 1	Cytochrome	Q6I681,A0A3L6F888,A0A1D6Q5Y9,	-1.73445	0.0161444	6.27573	5.48125	0.0882879	0.227217
100273232	GRMZM2G146278	NP_001141146.1	cytochrome b561	Cytochrome	B4FTT1,A0A317Y9W7,C4JBP6,C4JBS4,	-1.34303	0.053142	4.50271	4.07722	0.0266581	0.181963
100193663	GRMZM2G068455	NP_001132228.1; XP_008676574.1; XP_008676576.1; XP_008676577.1; XP_023157921.1	malate dehydrogenase	MDH		1.03345	0.920419	3.90846	3.95593	0.67508	0.341788
100193743	GRMZM2G161245	NP_001132302.1; XP_008655293.1	Malate dehydrogenase	MDH		-1.14041	0.703874	6.07895	5.8894	0.667388	0.430262
100274264	GRMZM2G154595	NP_001142100.1	malate dehydrogenase 2	MDH		-2.19208	0.0551736	7.58512	6.45282	0.522914	0.511366
542598	GRMZM2G415359	NP_001105603.1	malate dehydrogenase 5	MDH		-1.17697	0.327658	9.06192	8.82685	0.122066	0.315797
542374	GRMZM2G129513	NP_001105420.1	malate dehydrogenase 6	MDH		-1.39952	0.0494294	1.8421	1.35717	0.236328	0.154567
107305678	GRMZM2G141289	NP_001307728.1	Malate dehydrogenase chloroplastic	MDH		1.10413	0.325699	0.339421	0.482332	0.191998	0.028521
100280767	-	NP_001147160.1	malate dehydrogenase, cytoplasmic	MDH		-1.41827	0.0483432	7.29611	6.79198	0.180717	0.240885
103648465	GRMZM2G101290	XP_020403782.1	malate dehydrogenase, cytoplasmic	MDH		1.09241	0.515726	0.29061	0.418125	0.217637	0.220959
100282134	GRMZM2G072744	NP_001148518.1	malate dehydrogenase, glyoxysomal	MDH		-1.48946	0.313712	2.79029	2.2155	0.659589	0.553398
100272900	GRMZM2G466833	NP_001140825.1	malate dehydrogenase3	MDH		-2.81447	0.00723177	5.36167	3.86881	0.362783	0.361336
100193491	GRMZM2G077415	NP_001132077.2	putative malate dehydrogenase glyoxysomal	MDH		-1.12666	0.493526	5.94655	5.7745	0.215954	0.325002
100273428	-	NP_001141337.1	uncharacterized LOC100273428	MDH		-2.17589	0.0239414	5.39028	4.26868	0.3854	0.161526
100279567	GRMZM2G165133	NP_001146036.1	flavoprotein wrbA	WrbA	B6T4R2,A0A3L6G474,	-2.12314	0.365324	1.90681	0.820609	1.60543	0.607578
100280914	GRMZM2G042136	NP_001147306.1	flavoprotein wrbA	WrbA	B6SPB2,A0A3L6EKF5,	1.17496	0.192109	5.00028	5.23289	0.195067	0.165316
100283201	GRMZM2G138800	NP_001149575.1	NAD(P)H dehydrogenase (quinone) FQR1	WrbA	B6TFN1,A0A3L6DAK6,	-4.48347	0.000857353	6.77644	4.61182	0.118134	0.237162
100285365	GRMZM2G159643	NP_001151729.1	uncharacterized LOC100285365	WrbA	B6U474,B4FWD0,A0A3L6DKD9, A0A3L6DK25	-1.55389	0.0182789	7.55914	6.92326	0.0220665	0.157594
100285601	GRMZM2G082792	NP_001151964.1	uncharacterized LOC100285601	WrbA	B6U724,K7VH40,A0A1D6FSS5,	-2.28623	0.0182939	4.01508	2.82211	0.401324	0.346347
542104	GRMZM2G023110	NP_001105207.1	atypical receptor-like kinase MARK	RLK	A0A1D6L1Y6	1.43229	0.294998	2.48611	3.00444	0.208249	0.641856
100273022	GRMZM2G135013	NP_001140944.1	putative S-locus receptor-like protein kinase family protein	RLK	A0A1D6F8W0	1.15216	0.167201	3.27303	3.47737	0.172978	0.0649459
100279562	GRMZM2G339540	NP_001146031.1	putative leucine-rich repeat receptor-like protein kinase family protein	RLK	A0A1D6NLS2	-2.04324	0.0411306	3.39244	2.36158	0.323485	0.468479
100286383	GRMZM2G075438	NP_001152742.1	receptor-like protein kinase RK20-1	RLK	A0A1D6IE45	3.31995	0.0743829	6.4982	8.22936	0.87985	0.104758
100382055	GRMZM2G313643	NP_001168291.1	uncharacterized LOC100382055	RLK	A0A1D6IBW3	-1.23093	0.482345	3.25699	2.95724	0.606452	0.0465484
100383452	-	NP_001344074.1; XP_023157686.1	uncharacterized LOC100383452	RLK	A0A1D6MY38	1.13732	0.593593	5.21281	5.39846	0.475027	0.261667
103630517	GRMZM2G429714	XP_008649802.1	probable leucine-rich repeat receptor-like protein kinase At5g49770	RLK	A0A1D6M6X2	1.48081	0.216018	5.40023	5.96661	0.557705	0.139618
103642057	GRMZM2G155837	XP_008663599.1	probable LRR receptor-like serine/threonine-protein kinase At1g56130	RLK	A0A1D6JEH7	-1.00524	0.979847	5.78361	5.77607	0.32935	0.35691
103645931	GRMZM2G080041	XP_008668880.1	LRR receptor-like serine/threonine-protein kinase FLS2	RLK	A0A1D6DZ88	2.87234	0.0804997	1.79536	3.31759	0.728583	0.855582
103646296	GRMZM2G021619	XP_008669246.1	probable inactive receptor kinase At1g27190	RLK	A0A1D6E7V2	1.14911	0.4232	3.15857	3.35908	0.347746	0.0215124
103646897	GRMZM2G165597	XP_008669743.1	probable LRR receptor-like serine/threonine-protein kinase At1g06840	RLK	A0A1D6EG77	-1.88112	0.0380321	4.22349	3.3119	0.361438	0.118003
100284521	GRMZM2G005260	NP_001150888.2; XP_008643783.1; XP_020408981.1	CMV 1a interacting protein 1	Vitamin K Biosynthese, Menaquinone pathway	A0A1D6GRK2	1.73033	0.0219442	3.04148	3.83253	0.222452	0.287676
100275708	GRMZM2G022837	NP_001143210.2; XP_020395979.1	Isochorismate synthase 2 chloroplastic	Vitamin K Biosynthese, Phylloquinone pathway	A0A1D6I2X7	-2.49201	0.00475732	2.18842	0.871114	0.204225	0.0609496
100384459	GRMZM2G099729	NP_001170463.1; XP_008662252.1; XP_008662253.1	2-phytyl-14-beta-naphthoquinone methyltransferase chloroplastic	Vitamin K Biosynthese, Phylloquinone pathway	K7TQN1	-1.02657	0.890765	1.51903	1.4812	0.339604	0.291118
100304279	GRMZM2G060156	NP_001159194.1	hypothetical protein	Vitamin K Biosynthese, Phylloquinone pathway	C0HEB1	1.29505	0.0559058	0.282748	0.655758	0.177136	0.164324
100383639	GRMZM2G065210	NP_001169757.1; XP_008658888.1; XP_008658890.1; XP_008658891.1; XP_008658892.1	ubiquinone biosynthesis methyltransferase COQ5	Vitamin K Biosynthese, Ubiquinone pathway	C0PI04	1.1308	0.248762	4.269	4.44634	0.168031	0.153287
103636258	GRMZM2G438673	XP_008656840.1; XP_020398352.1	2-methoxy-6-polyprenyl-1,4-benzoquinol methylase, mitochondrial	Vitamin K Biosynthese, Ubiquinone pathway	K7W104	-1.56814	0.0932433	4.15143	3.50237	0.208628	0.410408
100282174	GRMZM2G080497	NP_001148558.1	para-hydroxybenzoate--polyprenyltransferase	Vitamin K Biosynthese, Ubiquinone pathway	B6T4K7	-1.10229	0.643585	2.62345	2.48294	0.264095	0.402265
100272292	GRMZM2G028552	NP_001140251.1	Ubiquinone biosynthesis O-methyltransferase mitochondrial	Vitamin K Biosynthese, Ubiquinone pathway	B4FMT9	1.55274	0.0396559	2.86988	3.5047	0.19459	0.284855
100384355	GRMZM2G170457	NP_001170375.1	ubiquinol-cytochrome c reductase complex protein	Cytochrome b-c1 complex subunit 7		-1.20729	0.29623	7.06646	6.79469	0.105641	0.337723
103649017	-	XP_008671592.2	cytochrome b-c1 complex subunit 7	Cytochrome b-c1 complex subunit 7		-2.38148	0.0717973	3.22863	1.97677	0.665962	0.585054
100383274	GRMZM2G318346	NP_001169405.1; XP_008644048.1	Cytochrome b-c1 complex subunit 7	Cytochrome b-c1 complex subunit 7		-1.80919	0.017211	6.47423	5.61889	0.210428	0.036767
4056006	-		cytochrome c oxidase subunit 2	cytochrome c oxidase		-1.14529	0.676719	1.61578	1.42006	0.47761	0.582074
103645788	GRMZM2G010555	XP_008668726.1	Alternative oxidase	AOX	A0A1D6DU82	1.04717	0.785342	3.64366	3.71015	0.250374	0.304776
100284413	GRMZM2G010555	NP_001150780.1	immutans protein/ubiquinol oxidase	AOX	B6TTC0	1.34002	0.447802	4.79103	5.21328	0.379083	0.747533
100272944	GRMZM2G414813	NP_001140868.1	Nucleobase-ascorbate transporter 6	Nucleobase ascorbase transporter	B4F8S3	-1.21382	0.230484	5.1654	4.88585	0.250332	0.233516
100282103	GRMZM5G812555	NP_001148488.1; XP_008643648.1	Nucleobase-ascorbate transporter 6	Nucleobase ascorbase transporter	C0PH14	1.48465	0.188988	4.49279	5.06291	0.0781251	0.508195
100283406	GRMZM2G420823	NP_001149779.1	permease I	Nucleobase ascorbase transporter	B4FIZ3	-1.3894	0.353355	2.84498	2.37051	0.685674	0.0532819
103652969	GRMZM2G080387	XP_008678172.1	nucleobase-ascorbate transporter 2	Nucleobase ascorbase transporter	K7U0A9	-1.13966	0.141117	0.669753	0.481144	0.1394	0.106702
100279038	GRMZM2G041050	XP_008661403.1; XP_008661407.1; XP_008661413.1; XP_008661418.1; XP_008661427.1; XP_008661432.1; XP_023157071.1	Nucleobase-ascorbate transporter 3	Nucleobase-ascorbase transporter	A0A096QFX2	1.29667	0.333724	4.81549	5.19031	0.0192958	0.51384
100279209	GRMZM2G100484	NP_001145705.1; XP_008667761.1; XP_008667762.1	Nucleobase-ascorbate transporter 2	Nucleobase-ascorbase transporter	A0A1D6EP29	1.13545	0.355796	3.90062	4.08389	0.266677	0.0520393
100279219	GRMZM2G095611	NP_001145715.1	Nucleobase-ascorbate transporter 12	Nucleobase-ascorbase transporter	A0A1D6G835	-1.33691	0.0580127	1.21775	0.798851	0.0866036	0.209361
732776	GRMZM2G126002	NP_001105866.1	uncharacterized LOC732776	L-Ascorbate Biosynthese		-1.55828	0.034832	4.00022	3.36027	0.241468	0.07506
100192102	GRMZM2G124434	NP_001130997.1; XP_008676901.1	GDP-mannose 35-epimerase	L-Ascorbate Biosynthese		-2.14056	0.0135351	7.03026	5.93227	0.279228	0.0947865
100272867	GRMZM2G165535	NP_001140792.1; XP_008667495.1; XP_008667496.1; XP_008667497.1	Phosphomannomutase	L-Ascorbate Biosynthese		-2.27466	0.0328475	6.17852	4.99287	0.387656	0.0367704
100280325	GRMZM2G138907	NP_001146723.1; XP_020407109.1	uncharacterized LOC100280325	L-Ascorbate Biosynthese		-1.19642	0.32964	6.39024	6.13151	0.146159	0.348127
100381436	GRMZM2G469969	NP_001167748.1	uncharacterized LOC100381436	L-Ascorbate Biosynthese		-1.44755	0.0573304	3.91306	3.37945	0.265001	0.108838
100383547	GRMZM2G067908	NP_001169666.1; XP_008651739.1	uncharacterized LOC100383547	L-Ascorbate Biosynthese		1.02739	0.775949	0.48456	0.523547	0.205949	0.0378644
103632291	GRMZM2G069676	XP_008652325.1; XP_008652327.1	phosphomannomutase/phosphoglucomutase	L-Ascorbate Biosynthese		1.24865	0.0307412	4.61117	4.93154	0.130946	0.0960559
100191924	GRMZM2G104639	NP_001130820.1	CASP-like protein 4	CASPL	B4FAP1	1.12634	0.635379	0.403696	0.575333	0.408903	0.41162
100192537	GRMZM5G806387	NP_001131228.1	UPF0497 membrane protein 7	CASPL	B4FBQ7	1.22622	0.467359	2.7786	3.07282	0.312643	0.535116
100193285	GRMZM2G318633	NP_001131900.2; XP_020408651.1	CASP-like protein 12	CASPL	B6TUW9	-1.26142	0.228091	4.71808	4.38303	0.341903	0.0769735
100272894	GRMZM2G126586	NP_001140819.1	CASP-like protein 7	CASPL	B6SR79	-1.58157	0.168598	3.90872	3.24736	0.436397	0.519166
100274500	GRMZM2G406108	NP_001142330.1	CASP-like protein 8	CASPL	B6TGJ8	-1.55246	0.14937	3.04167	2.40712	0.497733	0.322839
100281882	GRMZM2G038780	NP_001148274.1	plant integral membrane protein TIGR01569 containing protein	CASPL	B6SZU6	-2.05848	0.222938	3.24909	2.20751	1.049	0.275717
100282577	GRMZM2G110832	NP_001148957.1	uncharacterized LOC100282577	CASPL	B6T959	-3.87278	0.0226299	3.9243	1.97093	0.133442	0.571823
100284498	GRMZM2G055273	NP_001150865.1	membrane protein	CASPL	B6TUB4, B6SZA7	-1.08561	0.576622	0.60705	0.488544	0.282959	0.174464
100285037	ZmCASP2	NP_001151404.1	plant integral membrane protein TIGR01569 containing protein	CASPL	B6U045	-4.65615	0.00644386	4.97466	2.75552	0.139843	0.412603
100285307	GRMZM5G863076	NP_001151672.1	plant integral membrane protein TIGR01569 containing protein	CASPL	B6U361	-1.30918	0.0241929	0.597151	0.208492	0.143457	0.0797497
100285613	GRMZM2G177095	NP_001151976.1; XP_008647966.1	CASP-like protein 13	CASPL	B6U769	2.09378	0.0271807	1.07571	2.14182	0.332517	0.413037
103626698	.	XP_008645310.1	CASP-like protein 2C4	CASPL	B6U8R7	-1.61354	0.377122	1.22278	0.532551	1.06182	0.158704
103640594	.	XP_008662017.1; XP_008662021.1	CASP-like protein 1B1	CASPL	B6TUH4	-1.00783	0.855796	0.311073	0.299822	0.0410444	0.0889295
542560	GRMZM2G383088	NP_001105570.1	oxo-glutarate/malate transporter1	malate transporter		1.88201	0.315184	3.9796	4.89187	0.44777	1.18801
100037822	-	NP_001105992.2; XP_020402915.1	aluminum-induced transporter	malate transporter		-1.17158	0.10652	0.392106	0.163655	0.0387693	0.147103
100502506	GRMZM2G057983	NP_001183913.1; XP_020399404.1	Aluminum-activated malate transporter 9	malate transporter		1.38271	0.107689	3.71204	4.17953	0.311592	0.213982
103627532	GRMZM2G329229	NP_001333923.1	aluminum-activated malate transporter 10-like	malate transporter		1.55937	0.0052352	3.44032	4.08128	0.131294	0.14871
103627533	GRMZM2G089396	XP_008646046.1	aluminum-activated malate transporter 10	malate transporter		1.34588	0.253945	1.1433	1.57184	0.474121	0.148535
103638428	GRMZM2G118507	XP_008659565.1	aluminum-activated malate transporter 10	malate transporter		-1.74415	0.245468	1.93321	1.13068	0.830424	0.549979
541779	-	NP_001104934.1	plasma membrane intrinsic protein 1	PIP1;2	Q9XF59	-4.68392	0.000673188	10.0576	7.82985	0.296042	0.268001
541886	GRMZM2G392975	NP_001105022.1	plasma membrane integral protein ZmPIP1-3	PIP1;3/PIP1;4	Q9AQU5	-2.2188	0.0464118	9.6984	8.54863	0.533865	0.431379
541887	GRMZM2G136032	NP_001105023.1	plasma membrane intrinsic protein 1	PIP1;6	Q9ATN0	-3.92512	0.0194976	6.94132	4.96859	0.143797	0.550342
541888	GRMZM2G014914	NP_001105024.1	plasma membrane intrinsic protein 2	PIP2;1	Q84RL7, A0A1D6HYR6	-1.94447	0.0712834	10.9024	9.94303	0.144904	0.50432
541889	GRMZM2G081192	NP_001105025.1	plasma membrane intrinsic protein 2	PIP2;3	Q9ATM7	-2.54567	0.0100187	9.21804	7.87	0.38397	0.301038
541890	GRMZM2G154628	NP_001105026.1	plasma membrane intrinsic protein 2	PIP2;4	Q9ATM6	-3.65	0.0156308	9.83133	7.96343	0.279417	0.568874
541891	GRMZM2G047368	NP_001105027.1	plasma membrane intrinsic protein 2	PIP2;6	Q9ATM5	-2.12166	0.00941832	11.2036	10.1184	0.245311	0.302515
542014	GRMZM2G081843	NP_001105131.1	plasma membrane intrinsic protein 1	PIP1;5	Q9AR14	-2.64623	0.0924735	11.6841	10.2802	0.237624	0.842318
542434	GRMZM2G174807	NP_001105466.2	transmembrane protein	PIP1;1	Q41870	-3.20784	0.035665	9.51707	7.83547	0.71027	0.582714
542619	GRMZM2G178693	NP_001105616.1	plasma membrane intrinsic protein	PIP2;5	Q9XF58	-4.28719	0.0048526	11.3184	9.21833	0.385366	0.161639
542644	GRMZM2G092125	NP_001105638.1	plasma membrane intrinsic protein 2	PIP2;2	Q9ATM8, A0A1DEMF6	-1.92057	0.161623	7.83476	6.89323	0.677569	0.667635
542645	-			PIP2;7	Q9ATM4	too less reads
541675	-	NP_001104896.1	tonoplast intrinsic protein 1	TIP1-1	O64964	-2.22615	0.0360612	10.9296	9.77502	0.480368	0.223624
541687	GRMZM2G125023	NP_001104907.1	porin 2	TIP2-3	Q84RL6	-1.74274	0.0144634	10.7077	9.90634	0.251481	0.153954
541884	GRMZM2G137108	NP_001105020.1	NOD26-like membrane intrinsic protein 2	NIP2-2	Q9ATN2	-3.18165	0.0404431	2.94729	1.27751	0.702981	0.271581
541885	GRMZM2G176209	NP_001105021.1	NOD26-like membrane intrinsic protein 3	NIP3-1	Q9ATN1	-1.38405	0.244581	4.72796	4.25906	0.292207	0.492727
541892	GRMZM2G060922	NP_001105028.1	small basic membrane intrinsic protein1b	SIP1-2	Q9ATM2	-2.84372	0.0199975	3.68449	2.17672	0.518289	0.285484
541893	GRMZM2G168439	NP_001105029.1	tonoplast intrinsic protein 2	TIP1-2	Q9ATM0	-9.16292	0.0138819	6.84108	3.64527	0.141303	0.720412
541894	GRMZM2G027098	NP_001105030.1	tonoplast intrinsic protein 2	TIP2-1	Q9ATL9	-3.54301	0.00120942	10.5419	8.71697	0.210191	0.281959
541895	GRMZM2G056908	NP_001105031.1	tonoplast intrinsic protein 2	TIP2-2	Q9ATL8	-6.16052	0.011638	9.16836	6.54531	0.19418	0.6118
541896	GRMZM2G305446	NP_001105032.1	tonoplast intrinsic protein 3	TIP3-1	Q9ATL7	-1.05438	0.839675	0.465963	0.389575	0.39228	0.469449
541897	GRMZM2G103945	NP_001105033.2; XP_008648279.1	tonoplast intrinsic protein 4	TIP4-1	Q9ATL6	-1.08111	0.618011	1.22894	1.11643	0.258648	0.251871
541899	GRMZM2G146627			TIP4-3	Q9ATL4	too less reads
541900	-	NP_001105036.1	tonoplast intrinsic protein 5	TIP5-1	Q9ATL2	-1.56147	0.0659676	0.871931	0.229028	0.333737	0.11825
541912	GRMZM2G103983			TIP3-2	Q9AT75	too less reads
542494	GRMZM2G113470	NP_001105514.1	small basic membrane intrinsic protein1a	SIP1-1	Q9ATM3	1.13463	0.518649	5.94085	6.12308	0.242001	0.367553
542497	GRMZM2G081239	NP_001105517.1	NOD26-like membrane integral protein ZmNIP2-3	NIP2-3	Q9AT74	-1.00925	0.949357	0.310313	0.297032	0.16826	0.290021
542643	GRMZM2G028325	NP_001105637.1	NOD26-like membrane integral protein ZmNIP2-1	NIP2-1	Q19KC1	-1.02406	0.957864	7.52864	7.49434	0.994387	0.0759027
542646	GRMZM2G175038	NP_001105640.1	small basic membrane intrinsic protein2a	SIP2-1	Q9ATM1	1.23963	0.413532	4.76234	5.07226	0.405623	0.426589
542647	GRMZM2G093090	NP_001105641.1	tonoplast intrinsic protein 4	TIP4-4	Q9ATL3	-1.84253	0.0818782	1.16844	0.286752	0.476396	0.0724253
542741	GRMZM2G041980	NP_001105721.1	NOD26-like membrane intrinsic protein 1	NIP1-1	Q9ATN4	-15.8509	0.0268079	8.11002	4.12353	0.630532	1.44848
103635714	GRMZM2G108273	XP_008656321.1	aquaporin TIP4-2-like	TIP4-2	Q9ATL5	1.27472	0.0727579	0.862653	1.21283	0.190488	0.158605
100192638	GRMZM2G082184	NP_001131324.1	uncharacterized LOC100192638	NIP1-2	K7TLJ8	-2.65014	0.0798116	3.98141	2.57534	0.263393	0.794559
100285584	GRMZM2G126582	NP_001151947.1	uncharacterized LOC100285584	NIP1-3	A0A3L6EGN9	1.06745	0.744647	1.98765	2.08183	0.433313	0.0777957
100284417	GRMZM2G000471	-	-	NIP3-3; NIP5-1	A0A3L6F287, B6TTD0	too less reads

## Sheet: Table S2
	Table S2 Overview of selected shotgun and RNA-Seq data of 24 h hypoxia-stressed maize root soluble proteins. Upregulated genes or increased abundances are marked red and downregulated genes or decreased abundances are marked blue. LFQ, label free quantifications.
				shotgun data								RNA Seq data
A	name	Majority protein ID	GRMZM accession	average LFQ intensities of controls	average LFQ intensities of stressed	standard deviation of controls	standard deviation of stressed	fold change in shotgun	p-value	abundance after 24 h hypoxia	Gene ID	mean of controls	mean of stressed	standard deviation of controls	standard deviation of stressed	fold change in RNA Seq	p-value	regulation after 24 h hypoxia
	ADH	A0A1D6GEX5		2.21738e+06	422247	1.57035e+06	696438	5.25139	0.177663	decreased	100282128	6.42722	6.36662	0.126804	0.0204709	1.0429	0.496	not regulated
	Putative alcohol dehydrogenase superfamily protein	K7UXK5		8731500	792362	5.09766e+06	1.07931e+06	11.0196	0.111224	decreased	100282970	6.17287	5.58241	0.434865	0.430803	1.50572	0.1701	down
	Prx[P]149	A0A1D6I695		7.13852e+06	2059685	6.43516e+06	783389	3.46583	0.304666	decreased	103632885	0.748598	0.162629	0.284968	0.102144	1.50105	0.0572415	down
	Prx01	A0A1D6MSC0		4.98843e+07	1.84019e+07	1.61924e+07	1.4583e+07	2.71083	0.0511916	decreased	542029	6.85654	7.25618	0.179713	0.476838	1.31918	0.281758	not regulated
	Prx02	Q9FEQ8		3551800	2.27626e+06	929676	568515	1.56037	0.124326	decreased	542571	6.44286	6.18089	0.959156	1.04617	1.19912	0.765316	not regulated
	Prx03	A0A1D6LYW3		1.41289e+08	4.13903e+07	3.94947e+07	3.9519e+07	3.41358	0.0223578	decreased	542505	8.3774	7.19231	0.461998	0.63183	2.27378	0.0641506	down
	Prx05	C0HFN4		2.15728e+06	304755	809715	646050	7.07874	0.0345997	decreased	100216632	5.45001	4.96667	0.463134	0.0452643	1.39797	0.21146	not regulated
	Prx06	A0A1D6IMZ9		1.92052e+07	9724450	7.91405e+06	7.46438e+06	1.97494	0.161808	decreased	100383323	5.19396	6.75666	0.49963	0.140413	2.95408	0.025366	up
	Prx07	A0A1D6F4C8		9.38298e+07	78508750	5.11194e+07	1.75327e+07	1.19515	0.659234	not regulated	541674	5.61981	4.99736	0.996406	0.585416	1.53949	0.415139	down
	Prx10	A0A804QA32		5913900	4.14622e+06	3.58902e+06	1.34556e+06	1.42634	0.486735	not regulated	100282411	3.82091	2.94347	0.433243	0.314513	1.8371	0.0522246	down
	Prx101	B4FU88		24243050	9.48213e+06	1.26407e+07	7.94016e+06	2.55671	0.167414	decreased	100273283	4.71893	3.83729	0.495526	0.168833	1.84247	0.0784698	down
	Prx104	A0A804RG95		1.40557e+06	119330	584610	191853	11.7788	0.0557559	decreased	100217011	3.80891	3.96237	0.686436	0.449276	1.11223	0.764625	not regulated
	Prx106	C0HGH8		4.90037e+06	2829550	3.44991e+06	795588	1.73185	0.408006	decreased	100381507	4.85798	4.44131	0.22994	0.576997	1.33485	0.340128	not regulated
	Prx109	B4FYH1		1.02409e+06	622960	649983	140130	1.64391	0.397181	decreased	100273989	4.43543	2.1613	0.243699	0.161663	4.83706	0.000402367	down
	Prx115	A0A804NY83		1.28602e+07	5.23507e+06	4.67131e+06	6.16933e+06	2.45654	0.0897607	decreased	100285577	3.92358	4.37036	0.610043	0.397128	1.363	0.356649	not regulated
	Prx143	A0A1D6FHV4		3502000	2.63663e+06	1.0885e+06	675528	1.32821	0.30208	not regulated	100273061	4.09445	3.81261	0.19259	0.874381	1.21575	0.635976	not regulated
	Prx145	A0A1D6K433		5.30377e+06	2.4233e+06	3.81638e+06	2.41407e+06	2.18866	0.322968	decreased	103635381	4.84504	5.50915	1.30241	1.54011	1.58459	0.599779	up
	Prx16	A0A1D6N0K3		4077650	985814	175163	953199	4.13633	0.000342216	decreased	100192761	4.5824	5.09372	0.222217	1.34139	1.42535	0.578602	not regulated
	Prx18	B6T3V1		7665700	1.12839e+06	4.24688e+06	495874	6.79349	0.115606	decreased	100282124	7.42255	5.37921	0.577069	1.16868	4.12198	0.0750066	down
	Prx19	B4G1R4		6371650	2.03481e+06	1.60021e+06	1.25612e+06	3.13133	0.0217959	decreased	100216859	8.83697	7.72457	0.357358	0.559852	2.16206	0.0537082	down
	Prx20	B6THU9		9.34673e+06	1.62417e+06	5.15103e+06	936045	5.75478	0.119499	decreased	100283382	8.38375	6.36117	0.208787	0.459586	4.06308	0.0077139	down
	Prx24	B4FHG3		96952500	33688575	3.81194e+07	1.62284e+07	2.8779	0.0917312	decreased	542464	9.46133	9.23404	0.479787	0.545808	1.17064	0.617211	not regulated
	Prx34	A0A1D6KAW3		1.3954e+08	1.59465e+08	7.70526e+07	2.89315e+07	1.14279	0.702547	not regulated	100282431	7.95635	6.85022	0.998736	1.29602	2.15267	0.310513	down
	Prx37	A0A1D6H658		15753050	3.45237e+06	6.5235e+06	2.77736e+06	4.56297	0.0713456	decreased	107546759	5.44851	4.49697	0.0643497	0.397301	1.93394	0.0502049	down
	Prx42	A5H453		1.49968e+07	1.10841e+07	8.37723e+06	6.46869e+06	1.35301	0.525194	not regulated	100101533	4.16907	4.02734	0.276443	0.532665	1.10323	0.709903	not regulated
	Prx48	K7VH58		4.59258e+06	894051	1.48756e+06	1.65998e+06	5.13682	0.0226816	decreased	100280824	2.70932	5.11449	1.21261	0.397694	5.29698	0.063408	up
	Prx49	B4FY83		5.85632e+06	9.46372e+06	2.02167e+06	3.09329e+06	1.61598	0.0800654	increased	100285056	3.26887	2.20249	1.33888	1.08514	2.09418	0.346591	down
	Prx70	A5H452		18410700	3084300	9.74198e+06	1.14834e+06	5.96917	0.111417	decreased	100125639	4.27422	2.19513	0.583891	1.47954	4.2254	0.121758	down
	Prx74	A0A1D6L5P9		3240600	3144225	1.55001e+06	789854	1.03065	0.926762	not regulated	100382459	4.61644	5.32687	0.253641	0.547885	1.6363	0.140106	up
	Prx81	B4FG39		68816500	1.08432e+07	3.32619e+07	5.6898e+06	6.3465	0.0923451	decreased	100193733	7.14017	5.60814	0.540336	1.17335	2.89192	0.138311	down
	Prx85	A0A1D6E530		1.47567e+07	3777015	7.05367e+06	3.0537e+06	3.90698	0.103345	decreased	100279351	6.71033	7.32463	0.262114	0.151631	1.53081	0.0352177	up
	Prx87	A0A804RDN1		9871850	2.38764e+06	4.84327e+06	885434	4.13456	0.113491	decreased	100273104	5.385	4.65128	0.864059	0.346544	1.66292	0.277357	down
	Prx91	A0A804M990		1.89636e+07	1.78899e+07	8.42291e+06	6.01843e+06	1.06002	0.856099	not regulated	103645835	4.65318	4.30906	0.690987	0.475009	1.26938	0.521134	not regulated
	Prx94	A0A804Q5X5		4.07263e+06	2.23246e+06	2.36015e+06	752649	1.82428	0.307847	decreased	103631868	2.85532	1.3143	1.43677	0.49191	2.91001	0.196703	down
	Prx96	K7UF86		6.12992e+06	3.99964e+06	2.80287e+06	563962	1.53262	0.317977	decreased	103653548	5.06705	4.85145	1.14471	0.405502	1.16119	0.7823	not regulated
	Prx99	C0PGF4		41006.5	658740	0	769868	16.0643	0.106543	increased	100383495	3.93826	3.06434	0.652947	0.228022	1.83264	0.134996	down
	APx01	A0A804LIC6		1.21424e+07	3.52773e+06	7.7139e+06	3.26749e+06	3.442	0.185006	decreased	100285887	7.84165	7.30491	0.228987	0.101234	1.45068	0.0392484	not regulated
	APx02	B4G031		2.10083e+07	7.51874e+06	6.54392e+06	7.26335e+06	2.79413	0.0419567	decreased	542476	7.53992	6.66548	0.210144	0.446462	1.83329	0.058527	down
	APx05	B6TM55		3.09143e+08	123967750	1.4163e+08	9.06936e+07	2.49374	0.135695	decreased	103639279	9.17166	7.21015	0.32294	0.382836	3.89469	0.00272684	down
	APx06	C0P4K4		7.38009e+06	4.59101e+06	8.06992e+06	5.39975e+06	1.60751	0.626774	decreased	100193740	5.4052	4.71742	0.191401	0.534634	1.61081	0.144582	down
	APx07	A0A1D6EAC4		1.54363e+07	1.24351e+07	7.2723e+06	3.73137e+06	1.24135	0.557542	not regulated	100194161	6.19626	5.87606	0.0263129	0.229883	1.2485	0.135537	not regulated
	CAT1	B6UHU1		7597550	3.07742e+06	2.35899e+06	1.44245e+06	2.46881	0.0613871	decreased	542369	6.82861	7.11471	0.217902	0.154151	1.21934	0.144832	not regulated
	GPx01	Q6JAH6		2.83465e+07	2.24025e+07	4.90266e+07	2.01795e+07	1.26533	0.856369	not regulated	100273297	7.51187	7.06602	0.240929	0.299961	1.36211	0.118443	not regulated
	GPx01-2	B8A1P1		6.048e+06	4.88913e+06	944660	3.47217e+06	1.23703	0.473272	not regulated	100280060	4.97588	4.72353	0.379039	0.307198	1.19115	0.422984	not regulated
	GPx03	A0A804NUA9		61151500	42780750	2.53664e+07	7.24916e+06	1.42942	0.335688	not regulated	541968	5.83973	5.21812	0.248357	0.335788	1.53859	0.0666725	down
	Zm2CysPrx02	B4FM07		4.67048e+06	611367	6.67866e+06	339062	7.6394	0.402901	decreased	100217217	4.74617	3.17601	0.570633	0.177702	2.96937	0.0320643	down
	ZmPrxII03	B4FN24		36506000	2.50714e+07	1.5929e+07	1.07784e+07	1.45608	0.34475	not regulated	100283392	8.10767	7.40777	0.457548	0.114778	1.62439	0.110143	down
	ZmPrxII0501	K7VFF7		2.06622e+07	11848575	8.86147e+06	7.19519e+06	1.74385	0.221835	decreased	100282052	5.7993	4.85833	0.256328	0.11977	1.91982	0.0121374	down
	ZmPrxII06	B4FSM5		1.36819e+07	1.47371e+07	5.59053e+06	3.30333e+06	1.07712	0.78445	not regulated	100273860	5.11304	4.67185	0.403526	0.694858	1.35772	0.407552	not regulated
	SODC2	P11428		6.91387e+07	9.78743e+07	5.11592e+07	4.22438e+07	1.41562	0.455278	not regulated	542260	7.51898	6.95853	0.2209	0.365541	1.47473	0.0998656	not regulated
	SODC4	A0A804R714		182704500	2.57731e+08	1.07283e+08	9.51978e+07	1.41064	0.367874	not regulated	542722	7.8799	7.83041	0.446685	0.484024	1.0349	0.902763	not regulated
	SODM4	B4F9H6		1.02988e+07	1.87605e+06	4.06348e+06	2.51881e+06	5.48963	0.0509342	decreased	100193398	5.61834	6.88308	0.622018	0.444346	2.40284	0.0514145	up
	Disulfid isomerase	Q5EUE1		2.29932e+07	3.74533e+06	8.39511e+06	3.14392e+06	6.13915	0.0496597	decreased	606409	7.62929	8.0648	0.668124	0.148218	1.3524	0.37639	not regulated
	Disulfid isomerase	Q5EUD7		1.35712e+07	4832825	3.86071e+06	2.76811e+06	2.80814	0.0379918	decreased	606413	7.28757	7.72422	0.0715106	0.307935	1.35346	0.126908	not regulated
	Disulfid isomerase	A0A804MUL1		1.1956e+07	2.34194e+06	4.52558e+06	2.71046e+06	5.10517	0.0488813	decreased	606410	4.97182	3.92166	0.410524	0.143458	2.07077	0.0357871	down
	Disulfide isomerase 1-3	Q5EUD9		950848	218912	97062.5	296027	4.34353	0.00110192	decreased	606411	5.2073	5.58474	0.12969	0.137652	1.29903	0.0260425	not regulated
	Thioredoxin	A0A804Q653		2.86795e+06	430090	2.25757e+06	475066	6.66827	0.200109	decreased	606487	8.13913	8.44479	0.247469	0.401293	1.23598	0.335877	not regulated
	thioredoxin superfamily protein	C4IZH7		2.12367e+06	977327	1.59385e+06	523935	2.17294	0.338268	decreased	100194152	6.35005	5.41914	0.183125	0.284222	1.90647	0.0129583	down
	Glutathione reductase	B4FWU6		3.8308e+06	313147	4.45586e+06	666606	12.2332	0.304411	decreased	100273659	6.76586	7.53035	0.354173	0.834304	1.69877	0.249804	up
	DHAR	B4FT31		16389050	9.13393e+06	6.67794e+06	4.80655e+06	1.7943	0.189541	decreased	100273125	6.79276	6.71736	0.149893	0.0756467	1.05366	0.49409	not regulated
	DHAR	B4F817		8.00888e+06	4.89567e+06	3.6969e+06	2.26745e+06	1.63591	0.279647	decreased	100191219	5.64097	4.99183	0.0380511	0.164077	1.56823	0.016609	down
	MDHAR	C4J4E4		16090900	4.63131e+06	7.68238e+06	2.19684e+06	3.47437	0.117449	decreased	100501585	7.89624	7.51293	0.0867511	0.0198281	1.30433	0.0131942	not regulated
	MDHAR	C0P4M0		2.27318e+06	202959	2.15838e+06	246425	11.2002	0.237984	decreased	100382120	7.01073	6.35574	0.370563	0.0857405	1.57461	0.0853027	down
	MDHAR	B4FQK0		1.19347e+07	2.46724e+06	1.15954e+07	896732	4.83725	0.292741	decreased	100272772	7.85979	6.79217	0.376254	0.202236	2.09597	0.0217311	down
	AIR12	C0PD61		4449450	2.85127e+06	2.68029e+06	524597	1.56052	0.410462	decreased	100285927	4.20273	2.18525	0.520286	0.0495026	4.04876	0.0206683	down
	MDH	B4FFV3		4.11688e+06	1.2811e+06	816246	830141	3.21355	0.00735906	decreased	100193663	3.90846	3.95593	0.67508	0.341788	1.03345	0.920419	not regulated
	MDH	B4FG53		3.79228e+06	813330	1.57141e+06	582682	4.66266	0.0728494	decreased	100193743	6.07895	5.8894	0.667388	0.430262	1.14041	0.703874	not regulated
	MDH	A0A804PAT4		1.37018e+07	41006.5	8.7681e+06	0	334.136	0.114261	decreased	100280767	7.29611	6.79198	0.180717	0.240885	1.41827	0.0483432	not regulated
	MDH	B4FVH1		2.14133e+07	1.72547e+07	8.09672e+06	6.0428e+06	1.24102	0.485998	not regulated	100273428	5.39028	4.26868	0.3854	0.161526	2.17589	0.0239414	down
	MDH	B4FZU8		6410100	5.42791e+06	3.0441e+06	1.41185e+06	1.18095	0.639818	not regulated	100274264	7.58512	6.45282	0.522914	0.511366	2.19208	0.0551736	down
	MDH	B4FRJ1		6.37212e+07	4.13237e+07	2.14267e+07	1.41669e+07	1.542	0.202173	decreased	100272900	5.36167	3.86881	0.362783	0.361336	2.81447	0.00723177	down
	MDH	Q08062		4.17647e+07	5.76843e+06	1.92294e+07	6.67129e+06	7.24021	0.0756149	decreased	542598	9.06192	8.82685	0.122066	0.315797	1.17697	0.327658	not regulated
	WrbA	B6TFN1		10420550	1.87794e+06	5.84781e+06	911760	5.54892	0.125407	decreased	100283201	6.77644	4.61182	0.118134	0.237162	4.48347	0.000857353	down
	RLK	A0A804NHW6		748633	805892	390535	211337	1.07648	0.829912	not regulated	100279562	3.39244	2.36158	0.323485	0.468479	2.04324	0.0411306	down
	L-Ascorbate Biosynthese	B4FBC2		980003	41006.5	759190	0	23.8987	0.165447	decreased	100192102	7.03026	5.93227	0.279228	0.0947865	2.14056	0.0135351	down

## Sheet: Table S3A+B
Table S3 Quantifying mapping results of DAVID. (A) In RNA Seq analysis, a total of 1461 differentially expressed genes (DEGs) were determined and analysed with DAVID for gene ontology enrichment. (B) In shotgun analysis, a total of 132 significantly altered proteins were determined and analysed with DAVID for gene ontology enrichment.
A	category	Mapped genes of all DEGs	Mapped genes of down-regulated DEGs	Mapped genes of up-regulated DEGs
RNA Seq	Biological process	421	335	86
	Molecular function	676	498	178
	Cellular component	540	409	131
	KEGG	316	246	70
	INTERPRO	1007	727	280
	SMART	377	254	123
B	category	Mapped genes of all proteins (n=132)	Mapped genes of down-regulated proteins (n=89)	Mapped genes of up-regulated proteins (n=44)
shotgun	Biological process	75	51	24
	Molecular function	100	72	28
	Cellular component	63	46	17
	KEGG	84	64	20
	INTERPRO	113	78	35
	SMART	53	39	14

## Sheet: Table S4A
Table S4A Gene ontology enrichment analysis of differentially expressed genes using DAVID. Gene ontology (GO) enrichment analysis was performed with all differentially expressed genes (DEG) of the RNA-Seq data. Analysis included the GO-terms biological process (BP), molecular function (MF), cellular compartment (CC), KEGG pathway and domain analyses with INTERPRO and SMART. For detail description…
Category	Term	Count	%	PValue	Genes	List Total	Pop Hits	Pop Total	Fold Enrichment	Bonferroni	Benjamini	FDR
GOTERM_BP_DIRECT	GO:0007017~microtubule-based process	6	0.433839	0.0325079	100273658, 542417, 542248, 542582, 542380, 542418	421	35	8127	3.30926	0.998561	0.402285	0.386031
GOTERM_BP_DIRECT	GO:0006270~DNA replication initiation	7	0.506146	3.87203e-05	542206, 100193296, 100281587, 100501077, 542504, 100383139, 100304310	421	14	8127	9.65202	0.00763745	0.00255554	0.00245228
GOTERM_BP_DIRECT	GO:0009664~plant-type cell wall organization	7	0.506146	0.00720164	100382480, 100382618, 103626950, 103631735, 103639572, 103626949, 103628491	421	34	8127	3.97436	0.76095	0.12963	0.124392
GOTERM_BP_DIRECT	GO:0019953~sexual reproduction	7	0.506146	0.0392445	103637654, 541910, 541909, 100284795, 542496, 103638942, 103637658	421	49	8127	2.75772	0.999639	0.457082	0.438614
GOTERM_BP_DIRECT	GO:0006260~DNA replication	11	0.795372	0.00068273	100279753, 100502278, 100191506, 100280534, 542357, 541938, 100272286, 100273584, 100304310, 100283481, 100193079	421	58	8127	3.66111	0.126482	0.0203605	0.0195378
GOTERM_BP_DIRECT	GO:0006334~nucleosome assembly	12	0.867679	4.76183e-06	100282268, 103646024, 103631010, 103635780, 103646028, 103634846, 100192931, 103636523, 100501318, 100275167, 100278340, 103651039	421	41	8127	5.64996	0.0009424	0.000471421	0.000452374
GOTERM_BP_DIRECT	GO:0007018~microtubule-based movement	15	1.0846	7.64221e-09	100382371, 100278444, 100126902, 541860, 541863, 100381510, 100285120, 542638, 103651216, 100383902, 100285143, 100381956, 103635760, 100193748, 100273492	421	41	8127	7.06245	1.51316e-06	1.51316e-06	1.45202e-06
GOTERM_BP_DIRECT	GO:0042744~hydrogen peroxide catabolic process	16	1.15691	0.00240563	100281950, 107548102, 100280551, 103642084, 100383323, 100283865, 100283382, 103635633, 103638313, 103635254, 100273989, 103647877, 103641351, 542230, 103640022, 100276245	421	128	8127	2.413	0.379289	0.0595395	0.0571338
GOTERM_BP_DIRECT	GO:0006979~response to oxidative stress	23	1.66305	0.000100137	100283822, 100281950, 107548102, 100283626, 100280551, 103642084, 100383323, 100283865, 100282326, 101027254, 100193965, 100283382, 103635633, 103638313, 103635254, 103639279, 100273989, 103647877, 103641351, 103647558, 542230, 103640022, 100276245	421	176	8127	2.52269	0.0196328	0.00495678	0.0047565
GOTERM_BP_DIRECT	GO:0005975~carbohydrate metabolic process	31	2.2415	0.00538992	100279996, 100280420, 100282641, 100282604, 103650330, 100283556, 100194185, 542324, 100191631, 103630365, 100192029, 100284124, 100272900, 100284080, 100272600, 100194010, 100501670, 103625882, 100279348, 103649574, 100279948, 100193522, 100272536, 100273428, 100285062, 103633263, 103646920, 100274751, 100277104, 100283815, 100278152	421	356	8127	1.68097	0.657022	0.10672	0.102408
GOTERM_BP_DIRECT	GO:0006099~tricarboxylic acid cycle	6	0.433839	0.0584884	100272900, 100273428, 100502233, 100280324, 100383579, 100279871	421	41	8127	2.82498	0.999993	0.632123	0.606583
GOTERM_BP_DIRECT	GO:0051290~protein heterotetramerization	5	0.361533	0.000217287	541887, 541779, 542434, 542230, 542619	421	7	8127	13.7886	0.0421149	0.00860456	0.0082569
GOTERM_BP_DIRECT	GO:0051289~protein homotetramerization	5	0.361533	0.000719815	541887, 541779, 542434, 542230, 542619	421	9	8127	10.7245	0.132877	0.0203605	0.0195378
GOTERM_BP_DIRECT	GO:0006098~pentose-phosphate shunt	5	0.361533	0.0176156	541699, 100285062, 100284080, 100856973, 541705	421	20	8127	4.82601	0.97037	0.249135	0.239069
GOTERM_BP_DIRECT	GO:0030418~nicotianamine biosynthetic process	4	0.289226	0.00410346	103634563, 100191831, 542480, 541637	421	7	8127	11.0309	0.556987	0.090276	0.0866285
GOTERM_BP_DIRECT	GO:0009298~GDP-mannose biosynthetic process	3	0.21692	0.0149129	100272867, 100272536, 100272600	421	4	8127	14.478	0.948952	0.227135	0.217957
GOTERM_BP_DIRECT	GO:0019521~D-gluconate metabolic process	3	0.21692	0.0149129	541699, 100856973, 541705	421	4	8127	14.478	0.948952	0.227135	0.217957
GOTERM_BP_DIRECT	GO:0046417~chorismate metabolic process	3	0.21692	0.0240098	100279511, 103636619, 100272431	421	5	8127	11.5824	0.991868	0.316929	0.304124
GOTERM_BP_DIRECT	GO:0006073~cellular glucan metabolic process	3	0.21692	0.0606583	100217032, 542059, 100282604	421	8	8127	7.23901	0.999996	0.632123	0.606583
Category	Term	Count	%	PValue	Genes	List Total	Pop Hits	Pop Total	Fold Enrichment	Bonferroni	Benjamini	FDR
GOTERM_MF_DIRECT	GO:0003677~DNA binding	90	6.50759	0.005131	542206, 103646471, 100282268, 100283759, 103654892, 100192589, 103634846, 100283393, 100304148, 107648867, 100193902, 103631010, 100273753, 103641629, 103638044, 100502458, 103640970, 100274242, 103625778, 100273030, 541743, 103654505, 100384122, 100501077, 100381450, 542357, 541709, 100170665, 103637942, 100304310, 103653610, 103504712, 541827, 103651039, 100381803, 100273745, 103625929, 1002732…	676	1368	13518	1.31559	0.759479	0.13316	0.13316
GOTERM_MF_DIRECT	GO:0020037~heme binding	39	2.81996	0.000273073	100281950, 100384011, 100279536, 100383323, 100282326, 103634425, 101027254, 103636404, 103635633, 103641249, 100383938, 103636463, 103635254, 103639279, 100272666, 103649704, 542230, 100276245, 103643029, 732720, 100283822, 100279840, 100283626, 100280551, 107548102, 103642084, 542278, 103626352, 100283865, 100193965, 100283382, 103638313, 100273989, 103647877, 103641351, 103647558, 103647611, 1…	676	419	13518	1.8613	0.0728608	0.0189103	0.0189103
GOTERM_MF_DIRECT	GO:0004601~peroxidase activity	20	1.44613	0.00039507	100281950, 107548102, 100283626, 100280551, 103642084, 100383323, 100283865, 100282326, 101027254, 100193965, 100283382, 103635633, 103638313, 103635254, 100273989, 103647877, 103641351, 103647558, 103640022, 100276245	676	160	13518	2.49963	0.103678	0.0218869	0.0218869
GOTERM_MF_DIRECT	GO:0005215~transporter activity	20	1.44613	0.00242398	541886, 541887, 100282751, 541889, 541779, 541893, 542741, 541894, 541675, 541895, 541884, 542434, 100281589, 103646110, 103647293, 100280539, 541890, 541891, 541892, 542386	676	186	13518	2.15022	0.489445	0.111907	0.111907
GOTERM_MF_DIRECT	GO:0003777~microtubule motor activity	15	1.0846	5.26383e-09	100382371, 100278444, 100126902, 541860, 541863, 100381510, 100285120, 542638, 103651216, 100383902, 100285143, 100381956, 103635760, 100193748, 100273492	676	41	13518	7.31599	1.45808e-06	1.45808e-06	1.45808e-06
GOTERM_MF_DIRECT	GO:0003678~DNA helicase activity	7	0.506146	5.6467e-06	542206, 100193296, 100281587, 100501077, 542504, 100383139, 100304310	676	11	13518	12.7254	0.00156292	0.000782068	0.000782068
GOTERM_MF_DIRECT	GO:0008171~O-methyltransferase activity	7	0.506146	0.00528794	100272836, 100286151, 100286091, 103639000, 100125646, 103635822, 100281319	676	33	13518	4.2418	0.769763	0.13316	0.13316
GOTERM_MF_DIRECT	GO:0015250~water channel activity	6	0.433839	6.24918e-05	541889, 541893, 541675, 541890, 541891, 542619	676	10	13518	11.9982	0.0171618	0.00577008	0.00577008
GOTERM_MF_DIRECT	GO:0005200~structural constituent of cytoskeleton	6	0.433839	0.00396213	100273658, 542417, 542248, 542582, 542380, 542418	676	22	13518	5.45374	0.667025	0.121945	0.121945
GOTERM_MF_DIRECT	GO:0008308~voltage-gated anion channel activity	4	0.289226	0.00372941	541795, 542622, 103639463, 100281095	676	7	13518	11.4269	0.644766	0.121945	0.121945
GOTERM_MF_DIRECT	GO:0030410~nicotianamine synthase activity	4	0.289226	0.00372941	103634563, 100191831, 542480, 541637	676	7	13518	11.4269	0.644766	0.121945	0.121945
GOTERM_MF_DIRECT	GO:0004106~chorismate mutase activity	3	0.21692	0.0442303	100279511, 103636619, 100272431	676	7	13518	8.57016	0.999996	1	1
GOTERM_MF_DIRECT	GO:0070569~uridylyltransferase activity	3	0.21692	0.0570582	100382295, 100383496, 100501868	676	8	13518	7.49889	1	1	1
GOTERM_MF_DIRECT	GO:0008271~secondary active sulfate transmembrane transporter activity	3	0.21692	0.0709883	100501464, 100382058, 541917	676	9	13518	6.66568	1	1	1
GOTERM_MF_DIRECT	GO:0004616~phosphogluconate dehydrogenase (decarboxylating) activity	3	0.21692	0.0709883	541699, 100856973, 541705	676	9	13518	6.66568	1	1	1
GOTERM_MF_DIRECT	GO:0016688~L-ascorbate peroxidase activity	2	0.144613	0.097377	100283822, 103639279	676	2	13518	19.997	1	1	1
GOTERM_MF_DIRECT	GO:0000150~recombinase activity	2	0.144613	0.097377	541710, 541709	676	2	13518	19.997	1	1	1
Category	Term	Count	%	PValue	Genes	List Total	Pop Hits	Pop Total	Fold Enrichment	Bonferroni	Benjamini	FDR
GOTERM_CC_DIRECT	GO:0005634~nucleus	109	7.88142	0.000241361	542206, 100501242, 100280600, 100192665, 100285214, 100193079, 100283393, 100273913, 100216671, 100273753, 100502458, 103640970, 100274285, 103654505, 100384122, 100501077, 103637942, 100037815, 100273745, 100275489, 100273584, 542305, 100193296, 100281874, 542307, 100280821, 103650076, 542301, 100502113, 100272768, 100501306, 100276791, 100281587, 103646542, 100280534, 100382126, 100192931, 1002…	536	1476	10048	1.38438	0.0181784	0.00190711	0.00168127
GOTERM_CC_DIRECT	GO:0000786~nucleosome	38	2.74765	3.73467e-24	100273491, 103646471, 100282268, 542301, 100502113, 542500, 100192589, 103634846, 103636523, 100193014, 103636448, 107648867, 103631010, 100273753, 103641629, 103638044, 100501984, 103629234, 103640970, 100274242, 100501306, 100278340, 100273030, 103646024, 100192931, 103653610, 103504712, 103651039, 103639303, 103625929, 100273745, 100273269, 103635780, 100273666, 103646028, 100501614, 100275167…	536	90	10048	7.91509	2.83835e-22	2.83835e-22	2.50223e-22
GOTERM_CC_DIRECT	GO:0005576~extracellular region	36	2.60304	0.000231789	100281950, 541910, 103631735, 100280602, 100383323, 103635633, 101027174, 103638942, 103637658, 100286221, 103635254, 103637654, 103639572, 103626949, 542496, 100276245, 100382480, 103626950, 100280551, 107548102, 103642084, 100283865, 100286113, 100284795, 100284455, 103628491, 100283382, 103638313, 100382618, 103641119, 100273989, 541909, 103647877, 103641351, 100276951, 103640022	536	350	10048	1.92819	0.0174637	0.00190711	0.00168127
GOTERM_CC_DIRECT	GO:0005886~plasma membrane	29	2.09689	2.14541e-06	100282268, 541779, 100285613, 100285037, 103634846, 103636523, 100272900, 103631010, 103627719, 542396, 100278340, 541886, 100282577, 541887, 541889, 103646024, 100382201, 542434, 103654442, 100192931, 541803, 542619, 103651039, 103641734, 100275328, 100192869, 103635780, 541890, 541891	536	199	10048	2.73187	0.000163038	8.15254e-05	7.18711e-05
GOTERM_CC_DIRECT	GO:0005829~cytosol	19	1.37383	0.000115501	541886, 541887, 100282268, 100501242, 541779, 103646024, 542586, 542434, 100283066, 103634846, 100192931, 103636523, 100192102, 103651039, 542519, 100272867, 103631010, 103635780, 100278340	536	126	10048	2.82682	0.00874014	0.00137362	0.00121096
GOTERM_CC_DIRECT	GO:0005874~microtubule	14	1.01229	3.61629e-05	100382371, 542417, 541860, 542248, 541863, 100285120, 542418, 100383902, 100285143, 103635760, 100273658, 542582, 100279890, 542380	536	66	10048	3.97648	0.00274466	0.000549676	0.000484583
GOTERM_CC_DIRECT	GO:0009506~plasmodesma	12	0.867679	1.06622e-05	100282268, 542191, 103646024, 103631010, 103635780, 100192869, 100283066, 103634846, 100192931, 103636523, 100278340, 103651039	536	43	10048	5.23152	0.000810004	0.000202582	0.000178592
GOTERM_CC_DIRECT	GO:0005783~endoplasmic reticulum	12	0.867679	0.00326382	541779, 606410, 100283873, 542421, 542732, 100282828, 100216831, 103647314, 100381468, 100283947, 100216857, 100276154	536	80	10048	2.81194	0.219996	0.0225501	0.0198797
GOTERM_CC_DIRECT	GO:0005739~mitochondrion	12	0.867679	0.0895496	100383938, 100277184, 103649684, 100191506, 100284365, 100381411, 100272772, 100282243, 103625778, 100282485, 542707, 100279332	536	131	10048	1.71722	0.999199	0.42536	0.374989
GOTERM_CC_DIRECT	GO:0005774~vacuolar membrane	11	0.795372	0.000250936	100282268, 541893, 103646024, 103631010, 103635780, 100192869, 103634846, 100192931, 103636523, 100278340, 103651039	536	50	10048	4.12418	0.0188928	0.00190711	0.00168127
GOTERM_CC_DIRECT	GO:0009579~thylakoid	9	0.650759	0.000126518	100282268, 103646024, 103631010, 103635780, 103634846, 100192931, 103636523, 100278340, 103651039	536	30	10048	5.62388	0.00956987	0.00137362	0.00121096
GOTERM_CC_DIRECT	GO:0005730~nucleolus	9	0.650759	0.0196316	100282268, 103646024, 103631010, 103635780, 103634846, 100192931, 103636523, 100278340, 103651039	536	64	10048	2.63619	0.778391	0.114769	0.101178
GOTERM_CC_DIRECT	GO:0042555~MCM complex	7	0.506146	3.87383e-06	542206, 100193296, 100281587, 100501077, 542504, 100383139, 100304310	536	10	10048	13.1224	0.000294368	9.8137e-05	8.65155e-05
GOTERM_CC_DIRECT	GO:0005741~mitochondrial outer membrane	5	0.361533	0.0194861	541795, 100285974, 542622, 103639463, 100281095	536	20	10048	4.68657	0.775877	0.114769	0.101178
GOTERM_CC_DIRECT	GO:0043234~protein complex	4	0.289226	0.05009	541887, 541779, 542434, 542619	536	16	10048	4.68657	0.979869	0.271917	0.239716
GOTERM_CC_DIRECT	GO:0046658~anchored component of plasma membrane	3	0.21692	0.0640011	100283627, 100278152, 100273295	536	8	10048	7.02985	0.99344	0.324272	0.285872
Category	Term	Count	%	PValue	Genes	List Total	Pop Hits	Pop Total	Fold Enrichment	Bonferroni	Benjamini	FDR
KEGG_PATHWAY	zma00053:Ascorbate and aldarate metabolism	15	1.0846	3.29029e-07	100283822, 100279549, 100282326, 103634427, 100193965, 100382449, 100192102, 100283131, 103637520, 103639279, 103656053, 103634173, 103647558, 103644971, 100272772	316	57	6522	5.43138	3.61925e-05	3.22334e-05	2.95961e-05
KEGG_PATHWAY	zma00230:Purine metabolism	17	1.22921	0.0686863	100193273, 100384174, 100502254, 100502278, 103627078, 100280534, 103631463, 103650626, 100192012, 100280690, 103637465, 101027179, 100191506, 103625889, 100274212, 103641688, 103640445	316	222	6522	1.58048	0.999601	0.444441	0.408078
KEGG_PATHWAY	zma00520:Amino sugar and nucleotide sugar metabolism	19	1.37383	0.00255025	100194010, 100382295, 100279996, 100282614, 100383496, 100280478, 100279549, 103649574, 103649684, 100191862, 100193447, 103630365, 100216739, 100192102, 100272867, 100272536, 100272600, 100274751, 100277104	316	180	6522	2.17859	0.244886	0.0537288	0.0493328
KEGG_PATHWAY	zma00940:Phenylpropanoid biosynthesis	21	1.51844	0.00648303	100281950, 100280551, 542735, 100279348, 103642084, 542663, 103650330, 100383323, 100125646, 100283865, 100283382, 103635633, 103638313, 103635254, 100286151, 100273989, 103637120, 103647877, 103641351, 103640022, 542463	316	227	6522	1.90936	0.51103	0.0648303	0.059526
KEGG_PATHWAY	zma00480:Glutathione metabolism	23	1.66305	5.86061e-07	541699, 541831, 100283822, 100193273, 100502278, 541850, 100281369, 100282326, 541839, 100216831, 103634427, 100193965, 100192012, 103634830, 542629, 541849, 103637520, 103639279, 103656053, 103634173, 103647558, 103644971, 100856973	316	138	6522	3.43987	6.44647e-05	3.22334e-05	2.95961e-05
KEGG_PATHWAY	zma04075:Plant hormone signal transduction	28	2.02458	0.00624535	100276383, 100274580, 542586, 100280445, 100280600, 100283352, 100383126, 103654551, 100285214, 100284202, 103642058, 542756, 103647411, 100281448, 100282558, 100285168, 100282471, 100286212, 100216941, 100284894, 103647370, 100193444, 103630796, 103638892, 100281912, 541694, 103640762, 100384381	316	337	6522	1.71483	0.497994	0.0648303	0.059526
KEGG_PATHWAY	zma01200:Carbon metabolism	29	2.09689	0.0092661	103648431, 541699, 100501486, 100279513, 541794, 100502233, 100280324, 100280688, 100191671, 100284286, 103645706, 100272900, 100284080, 542230, 100856973, 100279871, 100274483, 100279332, 100279574, 101202696, 100283329, 100281688, 100383579, 100283465, 100304277, 541705, 100273428, 100285062, 732791	316	364	6522	1.64434	0.640853	0.0849392	0.0779897
KEGG_PATHWAY	zma01130:Biosynthesis of antibiotics	57	4.12148	4.22849e-06	100273392, 100384174, 100502254, 103627078, 100383565, 100280324, 100280688, 100284286, 103645706, 100272900, 100273676, 100284080, 100856973, 100274483, 100279332, 100194010, 103636619, 103646366, 100281688, 100381773, 100283465, 103650626, 100304277, 541705, 103637465, 100273428, 103637185, 732791, 103625889, 103648431, 541699, 100382295, 100279511, 100279513, 100502233, 100191754, 100191671, 1…	316	634	6522	1.85558	0.000465027	0.000155045	0.000142359
KEGG_PATHWAY	zma01110:Biosynthesis of secondary metabolites	90	6.50759	0.00295795	100273392, 100384174, 100502254, 100283632, 103650330, 103627078, 100383323, 100383565, 100280324, 100284124, 100192102, 100284286, 100272867, 103645706, 100272900, 103635254, 100273676, 100284080, 100272666, 100276821, 542651, 100856973, 100274483, 100279332, 541942, 100280551, 103641391, 103636619, 103646366, 100285601, 103642084, 100281688, 100283865, 100381773, 732829, 100283465, 103650626, 1…	316	1415	6522	1.31274	0.278091	0.0537288	0.0493328
KEGG_PATHWAY	zma01100:Metabolic pathways	145	10.4845	0.00341911	100501486, 103627078, 100382870, 100383323, 100383565, 100280324, 542324, 100280688, 103630365, 103635254, 100284080, 100273354, 100279332, 100279574, 100280551, 100283946, 542713, 103641391, 103636619, 103642084, 100282854, 100191862, 100381773, 732829, 103632254, 100283382, 100193522, 103634830, 100272536, 100273989, 732791, 100272772, 541699, 103648431, 100280304, 100502233, 542663, 100125646,…	316	2496	6522	1.19899	0.31391	0.0537288	0.0493328
KEGG_PATHWAY	zma03030:DNA replication	14	1.01229	0.00433391	542206, 100281587, 100279753, 542504, 100280534, 542357, 100383139, 103631463, 100304310, 100283481, 100280690, 100191506, 100272286, 100273584	316	118	6522	2.44872	0.379833	0.0595913	0.0547156
KEGG_PATHWAY	zma00270:Cysteine and methionine metabolism	13	0.939986	0.0112208	100191283, 541942, 103641391, 542136, 100279822, 100191523, 100286153, 100193148, 541827, 100272900, 542060, 542191, 100273428	316	118	6522	2.27381	0.710982	0.0949453	0.087177
KEGG_PATHWAY	zma04145:Phagosome	13	0.939986	0.0412021	100282544, 542417, 542421, 542248, 542732, 100283666, 542418, 100273658, 542582, 103647314, 100283947, 542380, 542094	316	142	6522	1.88951	0.990228	0.302149	0.277428
KEGG_PATHWAY	zma00020:Citrate cycle (TCA cycle)	12	0.867679	0.00627086	100272900, 100283329, 100273428, 100502233, 100280324, 732791, 100383579, 100304277, 541705, 100284286, 100279871, 100274483	316	96	6522	2.57991	0.49941	0.0648303	0.059526
KEGG_PATHWAY	zma00450:Selenocompound metabolism	7	0.506146	0.00184818	103637465, 541942, 100191523, 103625889, 100286153, 103641688, 103640445	316	28	6522	5.15981	0.18412	0.0508251	0.0466666
KEGG_PATHWAY	zma00920:Sulfur metabolism	6	0.433839	0.0501575	103637465, 100191523, 103625889, 103641688, 103640445, 100283164	316	42	6522	2.94846	0.996519	0.344833	0.316619
KEGG_PATHWAY	zma00910:Nitrogen metabolism	6	0.433839	0.0919434	542092, 606442, 542278, 542710, 100280638, 100274597	316	50	6522	2.47671	0.999975	0.561876	0.515905
KEGG_PATHWAY	zma00261:Monobactam biosynthesis	5	0.361533	0.0139951	103637465, 103625889, 103641688, 100194039, 103640445	316	20	6522	5.15981	0.787824	0.109962	0.100965
Category	Term	Count	%	PValue	Genes	List Total	Pop Hits	Pop Total	Fold Enrichment	Bonferroni	Benjamini	FDR
INTERPRO	IPR023271:Aquaporin-like	18	1.30152	7.82321e-12	541886, 541887, 541889, 541779, 541893, 542741, 541894, 541675, 541895, 541884, 542434, 103646110, 103647293, 542619, 100280539, 541890, 541891, 541892	1007	46	21904	8.51155	9.0749e-09	2.26873e-09	2.18854e-09
INTERPRO	IPR000425:Major intrinsic protein	18	1.30152	7.82321e-12	541886, 541887, 541889, 541779, 541893, 542741, 541894, 541675, 541895, 541884, 542434, 103646110, 103647293, 542619, 100280539, 541890, 541891, 541892	1007	46	21904	8.51155	9.0749e-09	2.26873e-09	2.18854e-09
INTERPRO	IPR003591:Leucine-rich repeat, typical subtype	18	1.30152	0.00138453	103649762, 103648322, 103631713, 100384795, 100279844, 103634832, 103630640, 100191484, 100281253, 100381429, 103633392, 103646925, 103652818, 103647524, 100274079, 103626517, 100279562, 103646229	1007	163	21904	2.40203	0.799545	0.0553811	0.0534237
INTERPRO	IPR001611:Leucine-rich repeat	19	1.37383	0.0677298	103649762, 103648322, 103631713, 100384795, 100279844, 100281413, 100284386, 103634832, 103630640, 100191484, 100281253, 100381429, 103633392, 103646925, 103652818, 103647524, 100274079, 103626517, 103646229	1007	267	21904	1.54788	1	0.88277	0.851569
INTERPRO	IPR002016:Haem peroxidase, plant/fungal/bacterial	21	1.51844	1.09219e-05	100283822, 100281950, 107548102, 100283626, 100280551, 103642084, 100383323, 100283865, 100282326, 100193965, 100283382, 103635633, 103638313, 103635254, 103639279, 100273989, 103647877, 103641351, 103647558, 103640022, 100276245	1007	145	21904	3.15025	0.0125896	0.000844628	0.000814775
INTERPRO	IPR010255:Haem peroxidase	22	1.59074	3.38295e-06	100283822, 100281950, 107548102, 100283626, 100280551, 103642084, 100383323, 100283865, 100282326, 101027254, 100193965, 100283382, 103635633, 103638313, 103635254, 103639279, 100273989, 103647877, 103641351, 103647558, 103640022, 100276245	1007	146	21904	3.27766	0.00391654	0.000286797	0.00027666
INTERPRO	IPR013210:Leucine-rich repeat-containing N-terminal, type 2	22	1.59074	0.000394444	103649762, 103648322, 103631713, 100384795, 100279844, 100281413, 103630463, 103634832, 103630640, 100191484, 103639428, 100382229, 100281253, 100285980, 100381429, 103633392, 103646925, 103652818, 103647524, 100274079, 103626517, 100279562	1007	201	21904	2.38079	0.367228	0.0190648	0.018391
INTERPRO	IPR007125:Histone core	27	1.95228	6.23455e-21	100273491, 103646471, 542301, 100502113, 542500, 100192589, 100193014, 103636448, 107648867, 100273753, 103641629, 103638044, 100501984, 103629234, 103640970, 100274242, 100501306, 100273030, 103653610, 103504712, 103639303, 103625929, 100273745, 100273269, 100273666, 100501614, 103647911	1007	54	21904	10.8759	7.23208e-18	3.61604e-18	3.48823e-18
INTERPRO	IPR009072:Histone-fold	39	2.81996	2.91853e-23	100281874, 100273491, 103646471, 100282268, 542301, 100502113, 542500, 100192589, 103634846, 103636523, 100193014, 103636448, 107648867, 103631010, 101027179, 100273753, 103641629, 103638044, 100501984, 103629234, 103640970, 100274242, 100501306, 100278340, 100273030, 103646024, 100192931, 103653610, 103504712, 103651039, 103639303, 103625929, 100273745, 100273269, 103635780, 100273666, 103646028…	1007	112	21904	7.57427	3.38549e-20	3.38549e-20	3.26583e-20
INTERPRO	IPR027417:P-loop containing nucleoside triphosphate hydrolase	50	3.61533	0.0564674	541710, 542206, 100384174, 100502254, 100193595, 100278444, 100281735, 100383801, 100193748, 542094, 100285409, 100501077, 100126902, 100384044, 541860, 100283666, 541863, 100381773, 541709, 100285120, 100304310, 542638, 103635760, 100273823, 100191459, 103642764, 100193296, 100281675, 100382371, 100279753, 542504, 542146, 100502159, 100194225, 100383902, 100272760, 542396, 100273492, 100281587, …	1007	844	21904	1.28861	1	0.808668	0.780086
INTERPRO	IPR020846:Major facilitator superfamily domain	18	1.30152	0.0620088	100502494, 103652753, 100193474, 103644171, 100285636, 732717, 100281589, 100383245, 100283132, 103627063, 100285665, 542092, 100280090, 606442, 100274323, 100281528, 100277773, 100280904	1007	246	21904	1.59159	1	0.826783	0.797561
INTERPRO	IPR022357:Major intrinsic protein, conserved site	17	1.22921	2.86903e-11	541886, 541887, 541889, 541779, 541893, 542741, 541894, 541675, 541895, 541884, 542434, 103646110, 103647293, 542619, 100280539, 541890, 541891	1007	43	21904	8.59952	3.32807e-08	6.65615e-09	6.42089e-09
INTERPRO	IPR019793:Peroxidases heam-ligand binding site	17	1.22921	0.000259813	100283822, 100281950, 107548102, 100280551, 100383323, 100282326, 100193965, 100283382, 103638313, 103635254, 103639279, 100273989, 103647877, 103641351, 103647558, 103640022, 100276245	1007	128	21904	2.8889	0.260235	0.0136993	0.0132151
INTERPRO	IPR017853:Glycoside hydrolase, superfamily	17	1.22921	0.0413074	100279996, 103625882, 100501670, 100279348, 103650330, 100280478, 100194185, 100283556, 100191631, 103630365, 100192029, 100279948, 103633263, 103646920, 100277104, 100278152, 100283815	1007	216	21904	1.71194	1	0.638957	0.616373
INTERPRO	IPR019794:Peroxidase, active site	16	1.15691	7.12397e-05	100283822, 100281950, 107548102, 100280551, 103642084, 100383323, 100283865, 100282326, 100193965, 103638313, 103635254, 103639279, 103647877, 103641351, 103640022, 100276245	1007	103	21904	3.37891	0.0793184	0.00434937	0.00419565
INTERPRO	IPR001752:Kinesin, motor domain	15	1.0846	5.85057e-10	100382371, 100278444, 100126902, 541860, 541863, 100381510, 100285120, 542638, 103651216, 100383902, 100285143, 100381956, 103635760, 100193748, 100273492	1007	38	21904	8.58621	6.78666e-07	8.48332e-08	8.18348e-08
INTERPRO	IPR000823:Plant peroxidase	15	1.0846	0.00211165	100281950, 107548102, 100280551, 103642084, 100383323, 100283865, 100283382, 103635633, 103638313, 103635254, 100273989, 103647877, 103641351, 103640022, 100276245	1007	127	21904	2.5691	0.913888	0.0720445	0.0694981
INTERPRO	IPR007118:Expansin/Lol pI	14	1.01229	5.14834e-05	100382480, 103626950, 541910, 103631735, 100284795, 103628491, 103638942, 103637658, 100382618, 103637654, 541909, 103639572, 103626949, 542496	1007	78	21904	3.90416	0.0579738	0.00369503	0.00356443
INTERPRO	IPR007112:Expansin/pollen allergen, DPBB domain	14	1.01229	6.76013e-05	100382480, 103626950, 541910, 103631735, 100284795, 103628491, 103638942, 103637658, 100382618, 103637654, 541909, 103639572, 103626949, 542496	1007	80	21904	3.80655	0.0754242	0.00434937	0.00419565
INTERPRO	IPR007117:Expansin, cellulose-binding-like domain	14	1.01229	0.000258274	100382480, 103626950, 541910, 103631735, 100284795, 103628491, 103638942, 103637658, 100382618, 103637654, 541909, 103639572, 103626949, 542496	1007	91	21904	3.34642	0.258912	0.0136993	0.0132151
INTERPRO	IPR009009:Barwin-related endoglucanase	14	1.01229	0.000487468	100382480, 103626950, 541910, 103631735, 100284795, 103628491, 103638942, 103637658, 100382618, 103637654, 541909, 103639572, 103626949, 542496	1007	97	21904	3.13943	0.431981	0.0226185	0.0218191
INTERPRO	IPR013781:Glycoside hydrolase, catalytic domain	14	1.01229	0.0647912	100501670, 100279348, 103650330, 100280478, 100194185, 100283556, 100191631, 103630365, 100192029, 100279948, 103633263, 100277104, 100278152, 100283815	1007	177	21904	1.72048	1	0.854065	0.823878
INTERPRO	IPR011051:RmlC-like cupin domain	13	0.939986	0.00075105	103626189, 100286113, 541929, 100284455, 101027174, 100285067, 100272536, 103641119, 100217274, 100216585, 100272600, 103646215, 103646217	1007	89	21904	3.17722	0.581695	0.0322673	0.0311268
INTERPRO	IPR014710:RmlC-like jelly roll fold	13	0.939986	0.00430572	103626189, 100286113, 541929, 100284455, 101027174, 100285067, 100272536, 103641119, 100217274, 100216585, 100272600, 103646215, 103646217	1007	109	21904	2.59424	0.993298	0.110992	0.107069
INTERPRO	IPR000270:Phox/Bem1p	12	0.867679	0.00530017	100274580, 100281448, 100280600, 100383982, 100381453, 103654892, 100283352, 100285214, 103637942, 100216607, 103637988, 100193444	1007	98	21904	2.66348	0.997897	0.130813	0.126189
INTERPRO	IPR008972:Cupredoxin	12	0.867679	0.00616976	100286319, 100383470, 103638234, 100282003, 100382230, 103650044, 100280976, 100284215, 100283238, 100279407, 100283222, 100284140	1007	100	21904	2.61021	0.999238	0.149103	0.143833
INTERPRO	IPR012340:Nucleic acid-binding, OB-fold	11	0.795372	0.0496354	542206, 100193296, 100281587, 100501077, 542504, 100272286, 100383139, 100273584, 103642764, 100304310, 100283481	1007	120	21904	1.99391	1	0.728823	0.703063
INTERPRO	IPR019809:Histone H4, conserved site	10	0.723066	1.705e-10	100282268, 103646024, 103631010, 103635780, 103646028, 103634846, 100192931, 103636523, 100278340, 103651039	1007	12	21904	18.1264	1.9778e-07	3.29633e-08	3.17983e-08
INTERPRO	IPR001951:Histone H4	10	0.723066	5.31443e-10	100282268, 103646024, 103631010, 103635780, 103646028, 103634846, 100192931, 103636523, 100278340, 103651039	1007	13	21904	16.7321	6.16473e-07	8.48332e-08	8.18348e-08
INTERPRO	IPR003245:Plastocyanin-like	10	0.723066	0.00157455	100286319, 103638234, 100282003, 100382230, 103650044, 100280976, 100284215, 100283238, 100283222, 100284140	1007	60	21904	3.62529	0.839251	0.0608825	0.0587306
INTERPRO	IPR000558:Histone H2B	9	0.650759	1.78309e-07	100273491, 542301, 100273745, 100274242, 100193014, 100501614, 100501306, 100273030, 103647911	1007	16	21904	12.2354	0.000206817	2.06838e-05	1.99527e-05
INTERPRO	IPR000164:Histone H3	9	0.650759	3.23214e-07	103646471, 107648867, 100502113, 103641629, 103638044, 542500, 100192589, 103653610, 103636448	1007	17	21904	11.5156	0.000374858	3.40844e-05	3.28797e-05
INTERPRO	IPR002119:Histone H2A	9	0.650759	3.46135e-06	103639303, 103625929, 100273753, 100273269, 100273666, 100501984, 103629234, 103640970, 103504712	1007	22	21904	8.89844	0.00400712	0.000286797	0.00027666
INTERPRO	IPR004367:Cyclin, C-terminal domain	9	0.650759	0.00014967	542305, 100272768, 100280697, 100282653, 542307, 103649996, 100283561, 100274285, 100280053	1007	35	21904	5.5933	0.159392	0.00868087	0.00837404
INTERPRO	IPR006671:Cyclin, N-terminal	9	0.650759	0.00240241	542305, 100272768, 100280697, 100282653, 542307, 103649996, 100283561, 100274285, 100280053	1007	52	21904	3.76472	0.938588	0.0753189	0.0726567
INTERPRO	IPR013763:Cyclin-like	9	0.650759	0.0158764	542305, 100272768, 100280697, 100282653, 542307, 103649996, 100283561, 100274285, 100280053	1007	71	21904	2.75726	1	0.323099	0.311679
INTERPRO	IPR001461:Peptidase A1	9	0.650759	0.0344251	103636310, 100501808, 100191778, 101027224, 100384018, 100272880, 100274178, 100191623, 100304289	1007	82	21904	2.38739	1	0.572929	0.552678
INTERPRO	IPR005828:General substrate transporter	9	0.650759	0.0366274	100502494, 103652753, 100193474, 100285636, 732717, 100283132, 100274323, 103627063, 100281528	1007	83	21904	2.35862	1	0.5984	0.577249
INTERPRO	IPR021109:Aspartic peptidase	9	0.650759	0.0413119	103636310, 100501808, 100191778, 101027224, 100384018, 100272880, 100274178, 100191623, 100304289	1007	85	21904	2.30313	1	0.638957	0.616373
INTERPRO	IPR001208:Mini-chromosome maintenance, DNA-dependent ATPase	8	0.578453	1.18485e-07	542206, 100193296, 100281587, 100279753, 100501077, 542504, 100383139, 100304310	1007	11	21904	15.8194	0.000137433	1.52714e-05	1.47317e-05
INTERPRO	IPR019821:Kinesin, motor region, conserved site	8	0.578453	5.41514e-05	100382371, 103635760, 100193748, 541860, 541863, 100285120, 100383902, 100285143	1007	23	21904	7.56582	0.060885	0.00369503	0.00356443
INTERPRO	IPR010987:Glutathione S-transferase, C-terminal-like	8	0.578453	0.0744405	541831, 100283380, 541850, 100281369, 541839, 100381466, 541849, 542629	1007	80	21904	2.17517	1	0.918627	0.886159
INTERPRO	IPR018525:Mini-chromosome maintenance, conserved site	7	0.506146	1.65653e-06	542206, 100193296, 100281587, 100501077, 542504, 100383139, 100304310	1007	10	21904	15.2262	0.00191973	0.000160131	0.000154471
INTERPRO	IPR006459:Uncharacterised protein family UPF0497, trans-membrane plant subgroup	7	0.506146	0.000365931	103641734, 100282577, 100382201, 100285613, 103627719, 103654442, 100285037	1007	22	21904	6.92101	0.345941	0.0184556	0.0178033
INTERPRO	IPR018467:CO/COL/TOC1, conserved site	7	0.506146	0.00119279	100276383, 103647411, 100285168, 100282471, 100286212, 100284894, 100281912	1007	27	21904	5.63934	0.749543	0.0494158	0.0476692
INTERPRO	IPR010399:Tify	7	0.506146	0.00253714	100276383, 103647411, 100285168, 100282471, 100286212, 100284894, 100281912	1007	31	21904	4.91168	0.947494	0.0774495	0.074712
INTERPRO	IPR002963:Expansin	7	0.506146	0.00412291	100382480, 100382618, 103626950, 103631735, 103639572, 103626949, 103628491	1007	34	21904	4.4783	0.991708	0.109293	0.10543
INTERPRO	IPR006702:Uncharacterised protein family UPF0497, trans-membrane plant	7	0.506146	0.00932324	103641734, 100282577, 100382201, 100285613, 103627719, 103654442, 100285037	1007	40	21904	3.80655	0.999981	0.204056	0.196843
INTERPRO	IPR005795:Major pollen allergen Lol pI	7	0.506146	0.0240251	103637654, 541910, 541909, 100284795, 542496, 103638942, 103637658	1007	49	21904	3.10739	1	0.442859	0.427206
INTERPRO	IPR002068:Alpha crystallin/Hsp20 domain	7	0.506146	0.0311898	100285715, 100193100, 100383047, 100283821, 100284991, 100284367, 100382094	1007	52	21904	2.92812	1	0.540002	0.520915
INTERPRO	IPR013057:Amino acid transporter, transmembrane	7	0.506146	0.0686303	100273979, 100383728, 100282656, 103654551, 103653395, 100216823, 100273033	1007	63	21904	2.41686	1	0.884568	0.853303
INTERPRO	IPR008978:HSP20-like chaperone	7	0.506146	0.0820042	100285715, 100193100, 100383047, 100283821, 100284991, 100284367, 100382094	1007	66	21904	2.307	1	1	0.965487
INTERPRO	IPR013838:Beta tubulin, autoregulation binding site	6	0.433839	0.000578177	100273658, 542417, 542248, 542582, 542380, 542418	1007	16	21904	8.1569	0.488741	0.0257956	0.0248838
INTERPRO	IPR023123:Tubulin, C-terminal	6	0.433839	0.00222471	100273658, 542417, 542248, 542582, 542380, 542418	1007	21	21904	6.21478	0.924494	0.0730248	0.0704437
INTERPRO	IPR017975:Tubulin, conserved site	6	0.433839	0.00277142	100273658, 542417, 542248, 542582, 542380, 542418	1007	22	21904	5.93229	0.960017	0.0824318	0.0795183
INTERPRO	IPR008280:Tubulin/FtsZ, C-terminal	6	0.433839	0.00340904	100273658, 542417, 542248, 542582, 542380, 542418	1007	23	21904	5.67437	0.980961	0.0941544	0.0908265
INTERPRO	IPR018316:Tubulin/FtsZ, 2-layer sandwich domain	6	0.433839	0.00414559	100273658, 542417, 542248, 542582, 542380, 542418	1007	24	21904	5.43793	0.991924	0.109293	0.10543
INTERPRO	IPR000217:Tubulin	6	0.433839	0.00498901	100273658, 542417, 542248, 542582, 542380, 542418	1007	25	21904	5.22042	0.996978	0.12581	0.121363
INTERPRO	IPR003008:Tubulin/FtsZ, GTPase domain	6	0.433839	0.0082381	100273658, 542417, 542248, 542582, 542380, 542418	1007	28	21904	4.66109	0.999932	0.183773	0.177278
INTERPRO	IPR007493:Protein of unknown function DUF538	6	0.433839	0.0319559	100277374, 103652828, 100193820, 100283541, 100282061, 100276198	1007	39	21904	3.34642	1	0.545131	0.525863
INTERPRO	IPR003311:AUX/IAA protein	6	0.433839	0.0422419	100274580, 100281448, 100280600, 100283352, 100285214, 100193444	1007	42	21904	3.10739	1	0.644745	0.621956
INTERPRO	IPR001969:Peptidase aspartic, active site	6	0.433839	0.0543081	100501808, 100191778, 101027224, 100384018, 100191623, 100304289	1007	45	21904	2.90023	1	0.787467	0.759634
INTERPRO	IPR002207:Plant ascorbate peroxidase	5	0.361533	0.00226629	100283822, 103639279, 100282326, 103647558, 100193965	1007	13	21904	8.36605	0.928057	0.0730248	0.0704437
INTERPRO	IPR027246:Eukaryotic porin/Tom40	5	0.361533	0.00651511	541795, 100285974, 542622, 103639463, 100281095	1007	17	21904	6.39757	0.999491	0.149839	0.144543
INTERPRO	IPR023614:Porin domain	5	0.361533	0.00651511	541795, 100285974, 542622, 103639463, 100281095	1007	17	21904	6.39757	0.999491	0.149839	0.144543
INTERPRO	IPR012967:Plant methyltransferase dimerisation	5	0.361533	0.0225629	100272836, 103639000, 100125646, 103635822, 100281319	1007	24	21904	4.53161	1	0.436215	0.420797
INTERPRO	IPR001077:O-methyltransferase, family 2	5	0.361533	0.0295399	100272836, 103639000, 100125646, 103635822, 100281319	1007	26	21904	4.18303	1	0.519186	0.500836
INTERPRO	IPR016461:Caffeate O-methyltransferase (COMT) family	5	0.361533	0.0295399	100272836, 103639000, 100125646, 103635822, 100281319	1007	26	21904	4.18303	1	0.519186	0.500836
INTERPRO	IPR000782:FAS1 domain	5	0.361533	0.0376579	100281475, 100192072, 100383093, 100280729, 100274054	1007	28	21904	3.88424	1	0.5984	0.577249
INTERPRO	IPR008927:6-phosphogluconate dehydrogenase, C-terminal-like	5	0.361533	0.0376579	541699, 100279549, 100284124, 100856973, 541705	1007	28	21904	3.88424	1	0.5984	0.577249
INTERPRO	IPR001580:Calreticulin/calnexin	4	0.289226	0.00174015	542421, 542732, 103647314, 100283947	1007	6	21904	14.5012	0.867389	0.0611691	0.059007
INTERPRO	IPR009033:Calreticulin/calnexin, P domain	4	0.289226	0.00174015	542421, 542732, 103647314, 100283947	1007	6	21904	14.5012	0.867389	0.0611691	0.059007
INTERPRO	IPR018124:Calreticulin/calnexin, conserved site	4	0.289226	0.00174015	542421, 542732, 103647314, 100283947	1007	6	21904	14.5012	0.867389	0.0611691	0.059007
INTERPRO	IPR004298:Nicotianamine synthase	4	0.289226	0.00294141	103634563, 100191831, 542480, 541637	1007	7	21904	12.4296	0.967191	0.0832204	0.080279
INTERPRO	IPR001925:Porin, eukaryotic type	4	0.289226	0.00294141	541795, 542622, 103639463, 100281095	1007	7	21904	12.4296	0.967191	0.0832204	0.080279
INTERPRO	IPR008579:Domain of unknown function DUF861, cupin-3	4	0.289226	0.00658776	103626189, 103646215, 100285067, 103646217	1007	9	21904	9.66744	0.999532	0.149839	0.144543
INTERPRO	IPR006766:Phosphate-induced protein 1	4	0.289226	0.0195532	103626267, 100284458, 100283062, 100281252	1007	13	21904	6.69284	1	0.384436	0.370848
INTERPRO	IPR020902:Actin/actin-like conserved site	4	0.289226	0.0240518	100284092, 100283878, 100304239, 103625937	1007	14	21904	6.21478	1	0.442859	0.427206
INTERPRO	IPR004001:Actin, conserved site	4	0.289226	0.0240518	100284092, 100283878, 100304239, 103625937	1007	14	21904	6.21478	1	0.442859	0.427206
INTERPRO	IPR002453:Beta tubulin	4	0.289226	0.0345733	100273658, 542417, 542380, 542418	1007	16	21904	5.43793	1	0.572929	0.552678
INTERPRO	IPR002328:Alcohol dehydrogenase, zinc-type, conserved site	4	0.289226	0.0470876	100272357, 542663, 100383565, 100283066	1007	18	21904	4.83372	1	0.709372	0.684299
INTERPRO	IPR013328:Dehydrogenase, multihelical	4	0.289226	0.0694009	541699, 100284124, 100856973, 541705	1007	21	21904	4.14319	1	0.884671	0.853402
INTERPRO	IPR005516:Remorin, C-terminal	4	0.289226	0.0864571	100383499, 100285339, 100193618, 100277367	1007	23	21904	3.78291	1	1	0.965487
INTERPRO	IPR012284:Fibritin/6-phosphogluconate dehydrogenase, C-terminal extension	3	0.21692	0.0118846	541699, 100856973, 541705	1007	4	21904	16.3138	0.999999	0.24618	0.237479
INTERPRO	IPR006113:6-phosphogluconate dehydrogenase, decarboxylating	3	0.21692	0.0118846	541699, 100856973, 541705	1007	4	21904	16.3138	0.999999	0.24618	0.237479
INTERPRO	IPR006114:6-phosphogluconate dehydrogenase, C-terminal	3	0.21692	0.0118846	541699, 100856973, 541705	1007	4	21904	16.3138	0.999999	0.24618	0.237479
INTERPRO	IPR020822:Chorismate mutase, type II	3	0.21692	0.019207	100279511, 103636619, 100272431	1007	5	21904	13.051	1	0.38414	0.370563
INTERPRO	IPR008238:Chorismate mutase, AroQ class, eukaryotic type	3	0.21692	0.0279405	100279511, 103636619, 100272431	1007	6	21904	10.8759	1	0.506421	0.488521
INTERPRO	IPR009646:Root cap	3	0.21692	0.0490714	542557, 103650694, 100285895	1007	8	21904	8.1569	1	0.728823	0.703063
INTERPRO	IPR002618:UTP--glucose-1-phosphate uridylyltransferase	3	0.21692	0.0612096	100382295, 100383496, 100501868	1007	9	21904	7.25058	1	0.825618	0.796436
INTERPRO	IPR011547:Sulphate transporter	3	0.21692	0.0612096	100501464, 100382058, 541917	1007	9	21904	7.25058	1	0.825618	0.796436
INTERPRO	IPR001902:Sulphate anion transporter	3	0.21692	0.0612096	100501464, 100382058, 541917	1007	9	21904	7.25058	1	0.825618	0.796436
INTERPRO	IPR004926:Late embryogenesis abundant protein, LEA-5	3	0.21692	0.0612096	100280899, 100283996, 103650118	1007	9	21904	7.25058	1	0.825618	0.796436
INTERPRO	IPR006115:6-phosphogluconate dehydrogenase, NADP-binding	3	0.21692	0.0612096	541699, 100856973, 541705	1007	9	21904	7.25058	1	0.825618	0.796436
INTERPRO	IPR001715:Calponin homology domain	3	0.21692	0.0742389	100382409, 100381510, 103627657	1007	10	21904	6.52552	1	0.918627	0.886159
INTERPRO	IPR001544:Aminotransferase, class IV	3	0.21692	0.0742389	100192017, 100191754, 103626932	1007	10	21904	6.52552	1	0.918627	0.886159
INTERPRO	IPR008047:Mini-chromosome maintenance complex protein 4	2	0.144613	0.089748	100281587, 100383139	1007	2	21904	21.7517	1	1	0.965487
INTERPRO	IPR011941:DNA recombination/repair protein Rad51	2	0.144613	0.089748	541710, 541709	1007	2	21904	21.7517	1	1	0.965487
INTERPRO	IPR018485:Carbohydrate kinase, FGGY, C-terminal	2	0.144613	0.089748	100282641, 100193522	1007	2	21904	21.7517	1	1	0.965487
Category	Term	Count	%	PValue	Genes	List Total	Pop Hits	Pop Total	Fold Enrichment	Bonferroni	Benjamini	FDR
SMART	SM00350:MCM	8	0.578453	1.55772e-07	542206, 100193296, 100281587, 100279753, 100501077, 542504, 100383139, 100304310	377	11	7829	15.103	2.53905e-05	6.3477e-06	5.91933e-06
SMART	SM00428:H3	9	0.650759	1.25801e-07	103646471, 107648867, 100502113, 103641629, 103638044, 542500, 100192589, 103653610, 103636448	377	15	7829	12.4599	2.05054e-05	6.3477e-06	5.91933e-06
SMART	SM00427:H2B	9	0.650759	2.41112e-07	100273491, 542301, 100273745, 100274242, 100193014, 100501614, 100501306, 100273030, 103647911	377	16	7829	11.6812	3.93005e-05	7.86026e-06	7.32981e-06
SMART	SM00414:H2A	9	0.650759	4.64181e-06	103639303, 103625929, 100273753, 100273269, 100273666, 100501984, 103629234, 103640970, 103504712	377	22	7829	8.49542	0.000756331	0.000126103	0.000117593
SMART	SM01332:cyclin c	9	0.650759	4.63116e-05	542305, 100272768, 100280697, 100282653, 542307, 103649996, 100283561, 100274285, 100280053	377	29	7829	6.4448	0.00752054	0.000943599	0.00087992
SMART	SM00385:CYCLIN	9	0.650759	0.0061285	542305, 100272768, 100280697, 100282653, 542307, 103649996, 100283561, 100274285, 100280053	377	58	7829	3.2224	0.632862	0.0768419	0.0716563
SMART	SM00417:H4	10	0.723066	2.39689e-10	100282268, 103646024, 103631010, 103635780, 103646028, 103634846, 100192931, 103636523, 100278340, 103651039	377	12	7829	17.3055	3.90693e-08	3.90693e-08	3.64327e-08
SMART	SM00837:DPBB_1	14	1.01229	4.26038e-05	100382480, 103626950, 541910, 103631735, 100284795, 103628491, 103638942, 103637658, 100382618, 103637654, 541909, 103639572, 103626949, 542496	377	74	7829	3.92881	0.00692051	0.000943599	0.00087992
SMART	SM00129:KISc	15	1.0846	9.21823e-10	100382371, 100278444, 100126902, 541860, 541863, 100381510, 100285120, 542638, 103651216, 100383902, 100285143, 100381956, 103635760, 100193748, 100273492	377	38	7829	8.19733	1.50257e-07	7.51285e-08	7.00585e-08
SMART	SM00369:LRR_TYP	18	1.30152	0.00205745	103649762, 103648322, 103631713, 100384795, 100279844, 103634832, 103630640, 100191484, 100281253, 100381429, 103633392, 103646925, 103652818, 103647524, 100274079, 103626517, 100279562, 103646229	377	163	7829	2.29324	0.285169	0.0372626	0.034748
SMART	SM00979:SM00979	7	0.506146	0.00262276	100276383, 103647411, 100285168, 100282471, 100286212, 100284894, 100281912	377	30	7829	4.84553	0.348235	0.042751	0.0398659
SMART	SM00864:SM00864	6	0.433839	0.00408541	100273658, 542417, 542248, 542582, 542380, 542418	377	23	7829	5.41737	0.486901	0.0554935	0.0517485
SMART	SM00865:SM00865	6	0.433839	0.00408541	100273658, 542417, 542248, 542582, 542380, 542418	377	23	7829	5.41737	0.486901	0.0554935	0.0517485
SMART	SM00554:FAS1	5	0.361533	0.0163635	100281475, 100192072, 100383093, 100280729, 100274054	377	21	7829	4.94442	0.932072	0.177816	0.165817
SMART	SM00398:HMG	4	0.289226	0.0219369	541952, 542658, 100277069, 100284781	377	13	7829	6.38972	0.973097	0.223482	0.208401
SMART	SM01350:SM01350	3	0.21692	0.0129405	541699, 100856973, 541705	377	4	7829	15.5749	0.880336	0.150664	0.140497
SMART	SM00033:CH	3	0.21692	0.0411491	100382409, 100381510, 103627657	377	7	7829	8.89996	0.99894	0.394547	0.367921

## Sheet: Table S4B
Table S4B Gene ontology enrichment analysis of differentially downregulated genes using DAVID. Gene ontology (GO) enrichment analysis was performed only with the downregulated expressed genes (DEG) of the RNA-Seq data. Analysis included the GO-terms biological process (BP), molecular function (MF), cellular compartment (CC), KEGG pathway and domain analyses with INTERPRO and SMART. For detail des…
Category	Term	Count	%	PValue	Genes	List Total	Pop Hits	Pop Total	Fold Enrichment	Bonferroni	Benjamini	FDR
GOTERM_BP_DIRECT	GO:0005975~carbohydrate metabolic process	27	2.8481	0.00303307	100279996, 100280420, 100282641, 100282604, 103650330, 100283556, 100194185, 542324, 100191631, 103630365, 100192029, 100284124, 100272900, 100284080, 100272600, 100501670, 103625882, 100279348, 103649574, 100279948, 100193522, 100272536, 100273428, 103646920, 100274751, 100277104, 100283815	335	356	8127	1.83992	0.384936	0.0485291	0.0448895
GOTERM_BP_DIRECT	GO:0006979~response to oxidative stress	18	1.89873	0.00088725	100283822, 100281950, 107548102, 100283626, 100280551, 103642084, 100283865, 100282326, 100283382, 103638313, 103635254, 103639279, 100273989, 103647877, 103641351, 103647558, 542230, 100276245	335	176	8127	2.48111	0.132399	0.02028	0.018759
GOTERM_BP_DIRECT	GO:0007018~microtubule-based movement	15	1.58228	3.8541e-10	100382371, 100278444, 100126902, 541860, 541863, 100381510, 100285120, 542638, 103651216, 100383902, 100285143, 100381956, 103635760, 100193748, 100273492	335	41	8127	8.8755	6.16655e-08	6.16655e-08	5.70406e-08
GOTERM_BP_DIRECT	GO:0042744~hydrogen peroxide catabolic process	13	1.37131	0.00625376	100281950, 107548102, 100280551, 103642084, 100283865, 100283382, 103638313, 103635254, 100273989, 103647877, 103641351, 542230, 100276245	335	128	8127	2.46388	0.633495	0.0909638	0.0841415
GOTERM_BP_DIRECT	GO:0006334~nucleosome assembly	11	1.16034	4.31696e-06	100282268, 103646024, 103631010, 103635780, 103646028, 103634846, 100192931, 103636523, 100501318, 100278340, 103651039	335	41	8127	6.5087	0.000690477	0.000345357	0.000319455
GOTERM_BP_DIRECT	GO:0006260~DNA replication	11	1.16034	0.000107829	100279753, 100502278, 100191506, 100280534, 542357, 541938, 100272286, 100273584, 100304310, 100283481, 100193079	335	58	8127	4.60098	0.0171056	0.00345052	0.00319174
GOTERM_BP_DIRECT	GO:0006270~DNA replication initiation	7	0.738397	1.04596e-05	542206, 100193296, 100281587, 100501077, 542504, 100383139, 100304310	335	14	8127	12.1299	0.00167214	0.000557845	0.000516007
GOTERM_BP_DIRECT	GO:0009664~plant-type cell wall organization	7	0.738397	0.00233556	100382480, 100382618, 103626950, 103631735, 103639572, 103626949, 103628491	335	34	8127	4.99464	0.31211	0.041521	0.038407
GOTERM_BP_DIRECT	GO:0019953~sexual reproduction	7	0.738397	0.014516	103637654, 541910, 541909, 100284795, 542496, 103638942, 103637658	335	49	8127	3.46567	0.903632	0.154837	0.143225
GOTERM_BP_DIRECT	GO:0007017~microtubule-based process	6	0.632911	0.0133943	100273658, 542417, 542248, 542582, 542380, 542418	335	35	8127	4.15881	0.884394	0.153078	0.141597
GOTERM_BP_DIRECT	GO:0006099~tricarboxylic acid cycle	6	0.632911	0.025338	100272900, 100273428, 100502233, 100280324, 100383579, 100279871	335	41	8127	3.5502	0.983532	0.238476	0.22059
GOTERM_BP_DIRECT	GO:0051290~protein heterotetramerization	5	0.527426	8.88861e-05	541887, 541779, 542434, 542230, 542619	335	7	8127	17.3284	0.0141217	0.00345052	0.00319174
GOTERM_BP_DIRECT	GO:0051289~protein homotetramerization	5	0.527426	0.000299621	541887, 541779, 542434, 542230, 542619	335	9	8127	13.4776	0.0468152	0.00798989	0.00739065
GOTERM_BP_DIRECT	GO:0030418~nicotianamine biosynthetic process	4	0.421941	0.00212824	103634563, 100191831, 542480, 541637	335	7	8127	13.8627	0.288856	0.041521	0.038407
GOTERM_BP_DIRECT	GO:0006098~pentose-phosphate shunt	4	0.421941	0.0467037	541699, 100284080, 100856973, 541705	335	20	8127	4.85194	0.999525	0.393294	0.363797
GOTERM_BP_DIRECT	GO:0009298~GDP-mannose biosynthetic process	3	0.316456	0.00956284	100272867, 100272536, 100272600	335	4	8127	18.1948	0.785064	0.117696	0.108869
GOTERM_BP_DIRECT	GO:0019521~D-gluconate metabolic process	3	0.316456	0.00956284	541699, 100856973, 541705	335	4	8127	18.1948	0.785064	0.117696	0.108869
GOTERM_BP_DIRECT	GO:0046417~chorismate metabolic process	3	0.316456	0.0155069	100279511, 103636619, 100272431	335	5	8127	14.5558	0.917959	0.155069	0.143438
GOTERM_BP_DIRECT	GO:0006073~cellular glucan metabolic process	3	0.316456	0.0400129	100217032, 542059, 100282604	335	8	8127	9.09739	0.998546	0.35567	0.328995
GOTERM_BP_DIRECT	GO:1990426~mitotic recombination-dependent replication fork processing	2	0.21097	0.080511	541710, 541709	335	2	8127	24.2597	0.999999	0.644088	0.595781
Category	Term	Count	%	PValue	Genes	List Total	Pop Hits	Pop Total	Fold Enrichment	Bonferroni	Benjamini	FDR
GOTERM_MF_DIRECT	GO:0003677~DNA binding	64	6.75105	0.0343146	542206, 103646471, 100282268, 100192589, 103634846, 107648867, 103631010, 100273753, 103641629, 103638044, 100502458, 103640970, 100274242, 103625778, 100273030, 541743, 100501077, 100381450, 542357, 541709, 100304310, 103653610, 103504712, 541827, 103651039, 100273745, 103625929, 100273269, 100273666, 100273584, 103645799, 100193296, 100273491, 100279753, 542504, 100502113, 542301, 542500, 10363…	498	1368	13518	1.26992	0.999626	0.705009	0.695651
GOTERM_MF_DIRECT	GO:0020037~heme binding	30	3.16456	0.000816613	100281950, 100384011, 100282326, 103634425, 103636404, 103641249, 100383938, 103635254, 103639279, 103649704, 542230, 100276245, 732720, 100283822, 100279840, 100283626, 100280551, 107548102, 103642084, 542278, 103626352, 100283865, 100283382, 103638313, 100273989, 103647877, 103641351, 103647558, 103647611, 100274595	498	419	13518	1.94353	0.168588	0.0369109	0.0364209
GOTERM_MF_DIRECT	GO:0005215~transporter activity	18	1.89873	0.000509245	541886, 541887, 100282751, 541889, 541779, 541893, 542741, 541894, 541675, 541895, 541884, 542434, 103646110, 103647293, 541890, 541891, 541892, 542386	498	186	13518	2.62689	0.10874	0.0287724	0.0283904
GOTERM_MF_DIRECT	GO:0003777~microtubule motor activity	15	1.58228	9.7337e-11	100382371, 100278444, 100126902, 541860, 541863, 100381510, 100285120, 542638, 103651216, 100383902, 100285143, 100381956, 103635760, 100193748, 100273492	498	41	13518	9.93094	2.19982e-08	2.19982e-08	2.17061e-08
GOTERM_MF_DIRECT	GO:0004601~peroxidase activity	15	1.58228	0.00233568	100281950, 107548102, 100283626, 100280551, 103642084, 100283865, 100282326, 100283382, 103638313, 103635254, 100273989, 103647877, 103641351, 103647558, 100276245	498	160	13518	2.5448	0.410501	0.0586516	0.057873
GOTERM_MF_DIRECT	GO:0005525~GTP binding	15	1.58228	0.0997947	100193595, 542417, 542248, 100283666, 100502159, 100281941, 100216623, 542418, 100273658, 100191459, 100272235, 542396, 542582, 542380, 542094	498	260	13518	1.56603	1	0.923988	0.911722
GOTERM_MF_DIRECT	GO:0004553~hydrolase activity, hydrolyzing O-glycosyl compounds	13	1.37131	0.0781755	100279996, 103625882, 542059, 100279348, 100282604, 103650330, 100283556, 100191631, 100192029, 100279948, 100217032, 103646920, 100283815	498	206	13518	1.71301	1	0.923988	0.911722
GOTERM_MF_DIRECT	GO:0009055~electron carrier activity	12	1.26582	0.0869677	100383938, 100286319, 103638234, 100282003, 100382230, 103650044, 100502233, 100280976, 100284215, 100283238, 100283222, 100284140	498	188	13518	1.73263	1	0.923988	0.911722
GOTERM_MF_DIRECT	GO:0004190~aspartic-type endopeptidase activity	8	0.843882	0.0632639	103636310, 100501808, 100191778, 101027224, 100384018, 100274178, 100191623, 100304289	498	96	13518	2.26205	1	0.923988	0.911722
GOTERM_MF_DIRECT	GO:0003924~GTPase activity	8	0.843882	0.085023	100273658, 100193595, 542417, 100191459, 542248, 542582, 542380, 542418	498	103	13518	2.10832	1	0.923988	0.911722
GOTERM_MF_DIRECT	GO:0003678~DNA helicase activity	7	0.738397	9.46251e-07	542206, 100193296, 100281587, 100501077, 542504, 100383139, 100304310	498	11	13518	17.2738	0.00021383	0.000106926	0.000105507
GOTERM_MF_DIRECT	GO:0015250~water channel activity	6	0.632911	1.42359e-05	541889, 541893, 541675, 541890, 541891, 542619	498	10	13518	16.2867	0.00321217	0.00107244	0.0010582
GOTERM_MF_DIRECT	GO:0005200~structural constituent of cytoskeleton	6	0.632911	0.00103135	100273658, 542417, 542248, 542582, 542380, 542418	498	22	13518	7.40307	0.208009	0.0388475	0.0383318
GOTERM_MF_DIRECT	GO:0008308~voltage-gated anion channel activity	4	0.421941	0.00154781	541795, 542622, 103639463, 100281095	498	7	13518	15.5112	0.295365	0.0437255	0.0431451
GOTERM_MF_DIRECT	GO:0030410~nicotianamine synthase activity	4	0.421941	0.00154781	103634563, 100191831, 542480, 541637	498	7	13518	15.5112	0.295365	0.0437255	0.0431451
GOTERM_MF_DIRECT	GO:0004106~chorismate mutase activity	3	0.316456	0.0250568	100279511, 103636619, 100272431	498	7	13518	11.6334	0.996769	0.566283	0.558766
GOTERM_MF_DIRECT	GO:0004616~phosphogluconate dehydrogenase (decarboxylating) activity	3	0.316456	0.0409175	541699, 100856973, 541705	498	9	13518	9.04819	0.999921	0.711336	0.701893
GOTERM_MF_DIRECT	GO:0008271~secondary active sulfate transmembrane transporter activity	3	0.316456	0.0409175	100501464, 100382058, 541917	498	9	13518	9.04819	0.999921	0.711336	0.701893
GOTERM_MF_DIRECT	GO:0000150~recombinase activity	2	0.21097	0.0721825	541710, 541709	498	2	13518	27.1446	1	0.923988	0.911722
GOTERM_MF_DIRECT	GO:0016688~L-ascorbate peroxidase activity	2	0.21097	0.0721825	100283822, 103639279	498	2	13518	27.1446	1	0.923988	0.911722
Category	Term	Count	%	PValue	Genes	List Total	Pop Hits	Pop Total	Fold Enrichment	Bonferroni	Benjamini	FDR
GOTERM_CC_DIRECT	GO:0005634~nucleus	82	8.64979	0.0017314	541710, 542206, 103646471, 100501242, 100283352, 100192589, 100192665, 100285214, 100193079, 100273913, 107648867, 101027179, 100273753, 103641629, 103638044, 100502458, 103640970, 100274242, 100273030, 100274285, 100501077, 100282653, 103649996, 100381450, 542357, 541709, 100304310, 103653610, 103504712, 541827, 100037815, 100273745, 103625929, 100273269, 100273666, 100275489, 100273584, 542089,…	405	1476	10048	1.37833	0.112699	0.0119467	0.0103884
GOTERM_CC_DIRECT	GO:0000786~nucleosome	37	3.90295	2.76436e-27	100273491, 103646471, 100282268, 542301, 100502113, 542500, 100192589, 103634846, 103636523, 100193014, 103636448, 107648867, 103631010, 100273753, 103641629, 103638044, 100501984, 103629234, 103640970, 100274242, 100501306, 100278340, 100273030, 103646024, 100192931, 103653610, 103504712, 103651039, 103639303, 103625929, 100273745, 100273269, 103635780, 100273666, 103646028, 100501614, 103647911	405	90	10048	10.1996	1.90741e-25	1.90741e-25	1.65862e-25
GOTERM_CC_DIRECT	GO:0005576~extracellular region	30	3.16456	0.000172698	100281950, 541910, 103631735, 101027174, 103638942, 103637658, 100286221, 103635254, 103637654, 103639572, 103626949, 542496, 100276245, 100382480, 103626950, 100280551, 107548102, 103642084, 100283865, 100286113, 100284795, 103628491, 100283382, 103638313, 100382618, 103641119, 100273989, 541909, 103647877, 103641351	405	350	10048	2.12656	0.0118464	0.00132402	0.00115132
GOTERM_CC_DIRECT	GO:0005886~plasma membrane	24	2.53165	4.78474e-06	541886, 100282577, 541887, 100282268, 541889, 541779, 103646024, 542434, 103654442, 103634846, 100285037, 100192931, 103636523, 542619, 103651039, 103641734, 100272900, 103631010, 103635780, 103627719, 542396, 541890, 541891, 100278340	405	199	10048	2.99215	0.000330093	8.25367e-05	7.1771e-05
GOTERM_CC_DIRECT	GO:0005829~cytosol	18	1.89873	1.10234e-05	541886, 541887, 100282268, 100501242, 541779, 103646024, 542586, 542434, 103634846, 100192931, 103636523, 100192102, 103651039, 542519, 100272867, 103631010, 103635780, 100278340	405	126	10048	3.54427	0.000760331	0.000152123	0.000132281
GOTERM_CC_DIRECT	GO:0005874~microtubule	14	1.47679	1.73632e-06	100382371, 542417, 541860, 542248, 541863, 100285120, 542418, 100383902, 100285143, 103635760, 100273658, 542582, 100279890, 542380	405	66	10048	5.2627	0.000119799	3.99353e-05	3.47263e-05
GOTERM_CC_DIRECT	GO:0009506~plasmodesma	10	1.05485	4.19634e-05	100282268, 542191, 103646024, 103631010, 103635780, 103634846, 100192931, 103636523, 100278340, 103651039	405	43	10048	5.76974	0.00289135	0.000413639	0.000359686
GOTERM_CC_DIRECT	GO:0005774~vacuolar membrane	10	1.05485	0.000145299	100282268, 541893, 103646024, 103631010, 103635780, 103634846, 100192931, 103636523, 100278340, 103651039	405	50	10048	4.96198	0.00997626	0.0012532	0.00108974
GOTERM_CC_DIRECT	GO:0005618~cell wall	10	1.05485	0.0523847	100382618, 103626950, 100217032, 103631735, 542059, 100282604, 100216962, 103639572, 103626949, 103628491	405	120	10048	2.06749	0.975587	0.24097	0.209539
GOTERM_CC_DIRECT	GO:0009579~thylakoid	9	0.949367	1.71049e-05	100282268, 103646024, 103631010, 103635780, 103634846, 100192931, 103636523, 100278340, 103651039	405	30	10048	7.44296	0.00117955	0.000196706	0.000171049
GOTERM_CC_DIRECT	GO:0005730~nucleolus	9	0.949367	0.00392287	100282268, 103646024, 103631010, 103635780, 103634846, 100192931, 103636523, 100278340, 103651039	405	64	10048	3.48889	0.237544	0.0246071	0.0213975
GOTERM_CC_DIRECT	GO:0005783~endoplasmic reticulum	8	0.843882	0.0414754	541779, 606410, 542421, 542732, 100282828, 100216831, 103647314, 100283947	405	80	10048	2.48099	0.94622	0.218144	0.18969
GOTERM_CC_DIRECT	GO:0042555~MCM complex	7	0.738397	7.45588e-07	542206, 100193296, 100281587, 100501077, 542504, 100383139, 100304310	405	10	10048	17.3669	5.14443e-05	2.57228e-05	2.23676e-05
GOTERM_CC_DIRECT	GO:0043234~protein complex	4	0.421941	0.0244622	541887, 541779, 542434, 542619	405	16	10048	6.20247	0.818932	0.140658	0.122311
GOTERM_CC_DIRECT	GO:0005741~mitochondrial outer membrane	4	0.421941	0.0442611	541795, 542622, 103639463, 100281095	405	20	10048	4.96198	0.956004	0.218144	0.18969
Category	Term	Count	%	PValue	Genes	List Total	Pop Hits	Pop Total	Fold Enrichment	Bonferroni	Benjamini	FDR
KEGG_PATHWAY	zma01100:Metabolic pathways	124	13.0802	7.18385e-05	100501486, 103627078, 100382870, 100383565, 100280324, 542324, 100280688, 103630365, 103635254, 100284080, 100279332, 100279574, 100280551, 100283946, 542713, 103636619, 103642084, 100282854, 100191862, 732829, 103632254, 100283382, 100193522, 103634830, 100272536, 100273989, 732791, 100272772, 541699, 103648431, 100280304, 100502233, 542663, 100125646, 100191671, 100216739, 100283131, 100272767,…	246	2496	6522	1.31711	0.00694436	0.00174208	0.00154453
KEGG_PATHWAY	zma01110:Biosynthesis of secondary metabolites	74	7.80591	0.00153992	100384174, 100502254, 100283632, 103650330, 103627078, 100383565, 100280324, 100284124, 100192102, 100284286, 100272867, 100272900, 103635254, 100273676, 100284080, 100276821, 100856973, 100274483, 100279332, 541942, 100280551, 103636619, 103646366, 100285601, 103642084, 100283865, 732829, 100283465, 103650626, 100304277, 100283382, 541705, 103638313, 100272536, 100273989, 100273428, 103641351, 7…	246	1415	6522	1.3865	0.138851	0.016597	0.0147148
KEGG_PATHWAY	zma01130:Biosynthesis of antibiotics	48	5.06329	3.1084e-06	103648431, 541699, 100384174, 100502254, 100382295, 100279511, 100279513, 100502233, 103627078, 100383565, 100280324, 100280688, 100191671, 100284286, 100275708, 100272900, 100273676, 100284080, 100217223, 542230, 100856973, 103641688, 100279871, 100274483, 100279332, 101202696, 100191283, 100283329, 103636619, 103646366, 100283445, 100383496, 103649574, 100191523, 100383579, 103650626, 100283465…	246	634	6522	2.00723	0.00030147	0.000100505	8.91075e-05
KEGG_PATHWAY	zma01200:Carbon metabolism	26	2.74262	0.0023806	103648431, 541699, 100501486, 100279513, 541794, 100502233, 100280324, 100280688, 100191671, 100284286, 100272900, 100284080, 542230, 100856973, 100279871, 100274483, 100279332, 100279574, 101202696, 100283329, 100383579, 100283465, 100304277, 541705, 100273428, 732791	246	364	6522	1.89373	0.206414	0.0230918	0.0204732
KEGG_PATHWAY	zma00480:Glutathione metabolism	21	2.21519	1.66761e-07	541699, 541831, 100283822, 100193273, 100502278, 541850, 100282326, 541839, 100216831, 103634427, 100192012, 103634830, 542629, 541849, 103637520, 103639279, 103656053, 103634173, 103647558, 103644971, 100856973	246	138	6522	4.03446	1.61757e-05	1.61758e-05	1.43415e-05
KEGG_PATHWAY	zma00940:Phenylpropanoid biosynthesis	18	1.89873	0.0049475	100281950, 100280551, 542735, 100279348, 103642084, 542663, 103650330, 100125646, 100283865, 100283382, 103638313, 103635254, 100286151, 100273989, 103637120, 103647877, 103641351, 542463	246	227	6522	2.10229	0.381896	0.0436279	0.0386804
KEGG_PATHWAY	zma00520:Amino sugar and nucleotide sugar metabolism	17	1.79325	0.00113332	100382295, 100279996, 100282614, 100383496, 100279549, 103649574, 103649684, 100191862, 100193447, 103630365, 100216739, 100192102, 100272867, 100272536, 100272600, 100274751, 100277104	246	180	6522	2.50393	0.104161	0.0137415	0.0121832
KEGG_PATHWAY	zma00230:Purine metabolism	17	1.79325	0.00903088	100193273, 100384174, 100502254, 100502278, 103627078, 100280534, 103631463, 103650626, 100192012, 100280690, 103637465, 101027179, 100191506, 103625889, 100274212, 103641688, 103640445	246	222	6522	2.03021	0.585207	0.0625711	0.0554754
KEGG_PATHWAY	zma03030:DNA replication	14	1.47679	0.000446229	542206, 100281587, 100279753, 542504, 100280534, 542357, 100383139, 103631463, 100304310, 100283481, 100280690, 100191506, 100272286, 100273584	246	118	6522	3.14551	0.04237	0.00802126	0.00711163
KEGG_PATHWAY	zma00053:Ascorbate and aldarate metabolism	13	1.37131	9.48611e-07	100283822, 100279549, 100282326, 103634427, 100192102, 100283131, 103637520, 103639279, 103656053, 103634173, 103647558, 103644971, 100272772	246	57	6522	6.04664	9.20111e-05	4.60076e-05	4.07903e-05
KEGG_PATHWAY	zma04145:Phagosome	13	1.37131	0.00691312	100282544, 542417, 542421, 542248, 542732, 100283666, 542418, 100273658, 542582, 103647314, 100283947, 542380, 542094	246	142	6522	2.42717	0.489774	0.0515825	0.045733
KEGG_PATHWAY	zma00020:Citrate cycle (TCA cycle)	12	1.26582	0.000877591	100272900, 100283329, 100273428, 100502233, 100280324, 732791, 100383579, 100304277, 541705, 100284286, 100279871, 100274483	246	96	6522	3.31402	0.0816381	0.0121609	0.0107818
KEGG_PATHWAY	zma00270:Cysteine and methionine metabolism	11	1.16034	0.0129351	100272900, 100191283, 541942, 542060, 542191, 100273428, 100279822, 100191523, 100286153, 100193148, 541827	246	118	6522	2.47148	0.717165	0.0836471	0.0741614
KEGG_PATHWAY	zma00240:Pyrimidine metabolism	11	1.16034	0.0971614	100193273, 100272767, 100273931, 100502278, 101027179, 100191506, 100280534, 103631463, 100192012, 100280690, 100285892	246	167	6522	1.74631	0.999951	0.496035	0.439783
KEGG_PATHWAY	zma00630:Glyoxylate and dicarboxylate metabolism	9	0.949367	0.0474292	101202696, 103648431, 100272900, 100273428, 542710, 542230, 100304277, 100279574, 100279332	246	107	6522	2.23	0.991025	0.270625	0.239936
KEGG_PATHWAY	zma00450:Selenocompound metabolism	7	0.738397	0.00049616	103637465, 541942, 100191523, 103625889, 100286153, 103641688, 103640445	246	28	6522	6.62805	0.0469991	0.00802126	0.00711163
KEGG_PATHWAY	zma00910:Nitrogen metabolism	6	0.632911	0.0385042	542092, 606442, 542278, 542710, 100280638, 100274597	246	50	6522	3.18146	0.977823	0.233432	0.20696
KEGG_PATHWAY	zma00261:Monobactam biosynthesis	5	0.527426	0.00585315	103637465, 103625889, 103641688, 100194039, 103640445	246	20	6522	6.62805	0.434148	0.047313	0.0419476
KEGG_PATHWAY	zma00920:Sulfur metabolism	5	0.527426	0.0714417	103637465, 100191523, 103625889, 103641688, 103640445	246	42	6522	3.15621	0.999246	0.384991	0.341333
Category	Term	Count	%	PValue	Genes	List Total	Pop Hits	Pop Total	Fold Enrichment	Bonferroni	Benjamini	FDR
INTERPRO	IPR027417:P-loop containing nucleoside triphosphate hydrolase	41	4.32489	0.015044	541710, 100193296, 542206, 100384174, 100382371, 100193595, 100502254, 100278444, 100279753, 542504, 100502159, 100383801, 100383902, 100193748, 100272760, 542396, 542094, 100273492, 100281587, 100285409, 100501077, 100126902, 541860, 100283666, 100281941, 541863, 100193425, 100381510, 541709, 100383139, 100216623, 100304310, 100285120, 542638, 103651216, 100285143, 100381956, 103635760, 10027382…	727	844	21904	1.46363	0.999999	0.243847	0.234072
INTERPRO	IPR009072:Histone-fold	39	4.11392	2.45399e-28	100281874, 100273491, 103646471, 100282268, 542301, 100502113, 542500, 100192589, 103634846, 103636523, 100193014, 103636448, 107648867, 103631010, 101027179, 100273753, 103641629, 103638044, 100501984, 103629234, 103640970, 100274242, 100501306, 100278340, 100273030, 103646024, 100192931, 103653610, 103504712, 103651039, 103639303, 103625929, 100273745, 100273269, 103635780, 100273666, 103646028…	727	112	21904	10.4915	2.26504e-25	2.26504e-25	2.17424e-25
INTERPRO	IPR007125:Histone core	27	2.8481	1.65322e-24	100273491, 103646471, 542301, 100502113, 542500, 100192589, 100193014, 103636448, 107648867, 100273753, 103641629, 103638044, 100501984, 103629234, 103640970, 100274242, 100501306, 100273030, 103653610, 103504712, 103639303, 103625929, 100273745, 100273269, 100273666, 100501614, 103647911	727	54	21904	15.0646	1.52593e-21	7.62963e-22	7.32378e-22
INTERPRO	IPR016040:NAD(P)-binding domain	23	2.42616	0.0218262	541699, 100283329, 542735, 100501486, 542663, 103634508, 100383565, 100279549, 100280688, 100282854, 100191862, 100193447, 100284124, 541705, 100194039, 100192102, 100272900, 100273428, 100272357, 103633384, 100274751, 542463, 100856973	727	416	21904	1.6658	1	0.311636	0.299143
INTERPRO	IPR000425:Major intrinsic protein	17	1.79325	7.06993e-13	541886, 541887, 541889, 541779, 541893, 542741, 541894, 541675, 541895, 541884, 542434, 103646110, 103647293, 542619, 541890, 541891, 541892	727	46	21904	11.1347	6.52552e-10	1.63139e-10	1.56599e-10
INTERPRO	IPR023271:Aquaporin-like	17	1.79325	7.06993e-13	541886, 541887, 541889, 541779, 541893, 542741, 541894, 541675, 541895, 541884, 542434, 103646110, 103647293, 542619, 541890, 541891, 541892	727	46	21904	11.1347	6.52552e-10	1.63139e-10	1.56599e-10
INTERPRO	IPR002016:Haem peroxidase, plant/fungal/bacterial	17	1.79325	2.61477e-05	100283822, 100281950, 107548102, 100283626, 100280551, 103642084, 100283865, 100282326, 100283382, 103638313, 103635254, 103639279, 100273989, 103647877, 103641351, 103647558, 100276245	727	145	21904	3.5324	0.0238457	0.00120672	0.00115834
INTERPRO	IPR010255:Haem peroxidase	17	1.79325	2.84803e-05	100283822, 100281950, 107548102, 100283626, 100280551, 103642084, 100283865, 100282326, 100283382, 103638313, 103635254, 103639279, 100273989, 103647877, 103641351, 103647558, 100276245	727	146	21904	3.50821	0.0259452	0.00125178	0.0012016
INTERPRO	IPR022357:Major intrinsic protein, conserved site	16	1.68776	3.54755e-12	541886, 541887, 541889, 541779, 541893, 542741, 541894, 541675, 541895, 541884, 542434, 103646110, 103647293, 542619, 541890, 541891	727	43	21904	11.2109	3.27444e-09	6.54879e-10	6.28627e-10
INTERPRO	IPR013210:Leucine-rich repeat-containing N-terminal, type 2	16	1.68776	0.00296709	103648322, 103631713, 100384795, 100279844, 100281413, 100191484, 103639428, 100382229, 100281253, 100285980, 100381429, 103646925, 103652818, 103647524, 103626517, 100279562	727	201	21904	2.39835	0.935604	0.0667957	0.0641181
INTERPRO	IPR001752:Kinesin, motor domain	15	1.58228	7.8936e-12	100382371, 100278444, 100126902, 541860, 541863, 100381510, 100285120, 542638, 103651216, 100383902, 100285143, 100381956, 103635760, 100193748, 100273492	727	38	21904	11.8931	7.28577e-09	1.2143e-09	1.16562e-09
INTERPRO	IPR007118:Expansin/Lol pI	14	1.47679	1.58542e-06	100382480, 103626950, 541910, 103631735, 100284795, 103628491, 103638942, 103637658, 100382618, 103637654, 541909, 103639572, 103626949, 542496	727	78	21904	5.40782	0.00146228	0.000104525	0.000100335
INTERPRO	IPR007112:Expansin/pollen allergen, DPBB domain	14	1.47679	2.13214e-06	100382480, 103626950, 541910, 103631735, 100284795, 103628491, 103638942, 103637658, 100382618, 103637654, 541909, 103639572, 103626949, 542496	727	80	21904	5.27263	0.00196603	0.000131198	0.000125938
INTERPRO	IPR007117:Expansin, cellulose-binding-like domain	14	1.47679	9.28561e-06	100382480, 103626950, 541910, 103631735, 100284795, 103628491, 103638942, 103637658, 100382618, 103637654, 541909, 103639572, 103626949, 542496	727	91	21904	4.63528	0.00853403	0.000504154	0.000483944
INTERPRO	IPR009009:Barwin-related endoglucanase	14	1.47679	1.88159e-05	100382480, 103626950, 541910, 103631735, 100284795, 103628491, 103638942, 103637658, 100382618, 103637654, 541909, 103639572, 103626949, 542496	727	97	21904	4.34856	0.0172173	0.000914057	0.000877416
INTERPRO	IPR019793:Peroxidases heam-ligand binding site	14	1.47679	0.000334715	100283822, 100281950, 107548102, 100280551, 100282326, 100283382, 103638313, 103635254, 103639279, 100273989, 103647877, 103641351, 103647558, 100276245	727	128	21904	3.29539	0.265815	0.0118824	0.0114061
INTERPRO	IPR017853:Glycoside hydrolase, superfamily	14	1.47679	0.0284009	100279996, 103625882, 100501670, 100279348, 103650330, 100194185, 100283556, 100191631, 103630365, 100192029, 100279948, 103646920, 100277104, 100283815	727	216	21904	1.95282	1	0.385501	0.370048
INTERPRO	IPR020846:Major facilitator superfamily domain	14	1.47679	0.06752	100502494, 103652753, 100193474, 103644171, 732717, 100383245, 100283132, 103627063, 542092, 100280090, 606442, 100281528, 100277773, 100280904	727	246	21904	1.71468	1	0.733188	0.703797
INTERPRO	IPR019794:Peroxidase, active site	13	1.37131	0.000155653	100283822, 100281950, 107548102, 100280551, 103642084, 100283865, 100282326, 103638313, 103635254, 103639279, 103647877, 103641351, 100276245	727	103	21904	3.80273	0.133834	0.00598615	0.00574618
INTERPRO	IPR008972:Cupredoxin	12	1.26582	0.000478169	100286319, 100383470, 103638234, 100282003, 100382230, 103650044, 100280976, 100284215, 100283238, 100279407, 100283222, 100284140	727	100	21904	3.61552	0.356901	0.0163463	0.015691
INTERPRO	IPR000823:Plant peroxidase	12	1.26582	0.0033703	103638313, 100281950, 103635254, 100280551, 107548102, 100273989, 103642084, 100283865, 103647877, 103641351, 100276245, 100283382	727	127	21904	2.84686	0.955668	0.0740663	0.0710972
INTERPRO	IPR003591:Leucine-rich repeat, typical subtype	12	1.26582	0.020161	100381429, 103648322, 103646925, 103631713, 100384795, 100279844, 103652818, 103647524, 103626517, 100191484, 100281253, 100279562	727	163	21904	2.21811	1	0.295374	0.283533
INTERPRO	IPR013781:Glycoside hydrolase, catalytic domain	11	1.16034	0.0708521	100501670, 100279348, 103650330, 100194185, 100283556, 100191631, 103630365, 100192029, 100279948, 100277104, 100283815	727	177	21904	1.87244	1	0.751684	0.721552
INTERPRO	IPR019809:Histone H4, conserved site	10	1.05485	9.25271e-12	100282268, 103646024, 103631010, 103635780, 103646028, 103634846, 100192931, 103636523, 100278340, 103651039	727	12	21904	25.1077	8.54025e-09	1.22004e-09	1.17113e-09
INTERPRO	IPR001951:Histone H4	10	1.05485	2.91858e-11	100282268, 103646024, 103631010, 103635780, 103646028, 103634846, 100192931, 103636523, 100278340, 103651039	727	13	21904	23.1764	2.69385e-08	3.36731e-09	3.23232e-09
INTERPRO	IPR003245:Plastocyanin-like	10	1.05485	0.000149577	100286319, 103638234, 100282003, 100382230, 103650044, 100280976, 100284215, 100283238, 100283222, 100284140	727	60	21904	5.02155	0.128962	0.00598615	0.00574618
INTERPRO	IPR012340:Nucleic acid-binding, OB-fold	10	1.05485	0.0184639	542206, 100193296, 100281587, 100501077, 542504, 100272286, 100383139, 100273584, 100304310, 100283481	727	120	21904	2.51077	1	0.27938	0.26818
INTERPRO	IPR000558:Histone H2B	9	0.949367	1.42554e-08	100273491, 542301, 100273745, 100274242, 100193014, 100501614, 100501306, 100273030, 103647911	727	16	21904	16.9477	1.31577e-05	1.31577e-06	1.26303e-06
INTERPRO	IPR000164:Histone H3	9	0.949367	2.61442e-08	103646471, 107648867, 100502113, 103641629, 103638044, 542500, 100192589, 103653610, 103636448	727	17	21904	15.9508	2.41308e-05	2.19373e-06	2.10579e-06
INTERPRO	IPR002119:Histone H2A	9	0.949367	2.96783e-07	103639303, 103625929, 100273753, 100273269, 100273666, 100501984, 103629234, 103640970, 103504712	727	22	21904	12.3256	0.000273894	2.10716e-05	2.02269e-05
INTERPRO	IPR004367:Cyclin, C-terminal domain	9	0.949367	1.49114e-05	542305, 100272768, 100280697, 100282653, 542307, 103649996, 100283561, 100274285, 100280053	727	35	21904	7.74753	0.0136691	0.000764625	0.000733973
INTERPRO	IPR006671:Cyclin, N-terminal	9	0.949367	0.000290256	542305, 100272768, 100280697, 100282653, 542307, 103649996, 100283561, 100274285, 100280053	727	52	21904	5.21469	0.23505	0.0107163	0.0102867
INTERPRO	IPR013763:Cyclin-like	9	0.949367	0.00236681	542305, 100272768, 100280697, 100282653, 542307, 103649996, 100283561, 100274285, 100280053	727	71	21904	3.81921	0.887765	0.0546142	0.0524249
INTERPRO	IPR001208:Mini-chromosome maintenance, DNA-dependent ATPase	8	0.843882	1.25491e-08	542206, 100193296, 100281587, 100279753, 100501077, 542504, 100383139, 100304310	727	11	21904	21.9122	1.15828e-05	1.28698e-06	1.23539e-06
INTERPRO	IPR019821:Kinesin, motor region, conserved site	8	0.843882	6.58058e-06	100382371, 103635760, 100193748, 541860, 541863, 100285120, 100383902, 100285143	727	23	21904	10.4798	0.00605549	0.000379617	0.0003644
INTERPRO	IPR001461:Peptidase A1	8	0.843882	0.0190024	103636310, 100501808, 100191778, 101027224, 100384018, 100274178, 100191623, 100304289	727	82	21904	2.93944	1	0.28289	0.27155
INTERPRO	IPR021109:Aspartic peptidase	8	0.843882	0.0226866	103636310, 100501808, 100191778, 101027224, 100384018, 100274178, 100191623, 100304289	727	85	21904	2.8357	1	0.317269	0.30455
INTERPRO	IPR018525:Mini-chromosome maintenance, conserved site	7	0.738397	2.43434e-07	542206, 100193296, 100281587, 100501077, 542504, 100383139, 100304310	727	10	21904	21.0905	0.000224665	1.87241e-05	1.79736e-05
INTERPRO	IPR002963:Expansin	7	0.738397	0.000790082	100382480, 100382618, 103626950, 103631735, 103639572, 103626949, 103628491	727	34	21904	6.20309	0.517866	0.0219267	0.0210477
INTERPRO	IPR005795:Major pollen allergen Lol pI	7	0.738397	0.00540148	103637654, 541910, 541909, 100284795, 542496, 103638942, 103637658	727	49	21904	4.30419	0.993256	0.114084	0.109511
INTERPRO	IPR002068:Alpha crystallin/Hsp20 domain	7	0.738397	0.00723526	100285715, 100193100, 100383047, 100283821, 100284991, 100284367, 100382094	727	52	21904	4.05587	0.998772	0.139128	0.133551
INTERPRO	IPR008978:HSP20-like chaperone	7	0.738397	0.0219462	100285715, 100193100, 100383047, 100283821, 100284991, 100284367, 100382094	727	66	21904	3.19553	1	0.311636	0.299143
INTERPRO	IPR010987:Glutathione S-transferase, C-terminal-like	7	0.738397	0.0495537	541831, 100283380, 541850, 541839, 100381466, 541849, 542629	727	80	21904	2.63631	1	0.594001	0.570189
INTERPRO	IPR005828:General substrate transporter	7	0.738397	0.05739	100502494, 103652753, 100193474, 732717, 100283132, 103627063, 100281528	727	83	21904	2.54103	1	0.662137	0.635594
INTERPRO	IPR011051:RmlC-like cupin domain	7	0.738397	0.0751676	100272536, 103641119, 100216585, 100272600, 100286113, 541929, 101027174	727	89	21904	2.36972	1	0.788405	0.756801
INTERPRO	IPR013838:Beta tubulin, autoregulation binding site	6	0.632911	0.000127109	100273658, 542417, 542248, 542582, 542380, 542418	727	16	21904	11.2985	0.110707	0.0053328	0.00511902
INTERPRO	IPR023123:Tubulin, C-terminal	6	0.632911	0.000516012	100273658, 542417, 542248, 542582, 542380, 542418	727	21	21904	8.60837	0.378986	0.01701	0.0163281
INTERPRO	IPR017975:Tubulin, conserved site	6	0.632911	0.000649695	100273658, 542417, 542248, 542582, 542380, 542418	727	22	21904	8.21708	0.451113	0.0194077	0.0186297
INTERPRO	IPR008280:Tubulin/FtsZ, C-terminal	6	0.632911	0.0008077	100273658, 542417, 542248, 542582, 542380, 542418	727	23	21904	7.85982	0.525649	0.0219267	0.0210477
INTERPRO	IPR018316:Tubulin/FtsZ, 2-layer sandwich domain	6	0.632911	0.000992668	100273658, 542417, 542248, 542582, 542380, 542418	727	24	21904	7.53232	0.600159	0.0261781	0.0251287
INTERPRO	IPR000217:Tubulin	6	0.632911	0.00120731	100273658, 542417, 542248, 542582, 542380, 542418	727	25	21904	7.23103	0.672093	0.029325	0.0281495
INTERPRO	IPR003008:Tubulin/FtsZ, GTPase domain	6	0.632911	0.00205745	100273658, 542417, 542248, 542582, 542380, 542418	727	28	21904	6.45628	0.850578	0.0486929	0.046741
INTERPRO	IPR001969:Peptidase aspartic, active site	6	0.632911	0.0161396	100501808, 100191778, 101027224, 100384018, 100191623, 100304289	727	45	21904	4.01724	1	0.256842	0.246546
INTERPRO	IPR023395:Mitochondrial carrier domain	6	0.632911	0.0904375	100284966, 100283039, 542386, 100284274, 541617, 103627788	727	72	21904	2.51077	1	0.821973	0.789023
INTERPRO	IPR018108:Mitochondrial substrate/solute carrier	6	0.632911	0.0904375	100284966, 100283039, 542386, 100284274, 541617, 103627788	727	72	21904	2.51077	1	0.821973	0.789023
INTERPRO	IPR006459:Uncharacterised protein family UPF0497, trans-membrane plant subgroup	5	0.527426	0.00543845	103641734, 100282577, 103627719, 103654442, 100285037	727	22	21904	6.84757	0.993483	0.114084	0.109511
INTERPRO	IPR000782:FAS1 domain	5	0.527426	0.013017	100281475, 100192072, 100383093, 100280729, 100274054	727	28	21904	5.38023	0.999994	0.222495	0.213576
INTERPRO	IPR008927:6-phosphogluconate dehydrogenase, C-terminal-like	5	0.527426	0.013017	541699, 100279549, 100284124, 100856973, 541705	727	28	21904	5.38023	0.999994	0.222495	0.213576
INTERPRO	IPR007493:Protein of unknown function DUF538	5	0.527426	0.0393731	100277374, 103652828, 100193820, 100282061, 100276198	727	39	21904	3.86273	1	0.4911	0.471413
INTERPRO	IPR006702:Uncharacterised protein family UPF0497, trans-membrane plant	5	0.527426	0.0426429	103641734, 100282577, 103627719, 103654442, 100285037	727	40	21904	3.76616	1	0.517887	0.497127
INTERPRO	IPR000620:Drug/metabolite transporter	5	0.527426	0.0696512	100194065, 100193350, 100384013, 100274152, 100284252	727	47	21904	3.20524	1	0.747535	0.717569
INTERPRO	IPR001580:Calreticulin/calnexin	4	0.421941	0.000672857	542421, 542732, 103647314, 100283947	727	6	21904	20.0862	0.462731	0.0194077	0.0186297
INTERPRO	IPR009033:Calreticulin/calnexin, P domain	4	0.421941	0.000672857	542421, 542732, 103647314, 100283947	727	6	21904	20.0862	0.462731	0.0194077	0.0186297
INTERPRO	IPR018124:Calreticulin/calnexin, conserved site	4	0.421941	0.000672857	542421, 542732, 103647314, 100283947	727	6	21904	20.0862	0.462731	0.0194077	0.0186297
INTERPRO	IPR001925:Porin, eukaryotic type	4	0.421941	0.00114849	541795, 542622, 103639463, 100281095	727	7	21904	17.2167	0.653775	0.0286502	0.0275017
INTERPRO	IPR004298:Nicotianamine synthase	4	0.421941	0.00114849	103634563, 100191831, 542480, 541637	727	7	21904	17.2167	0.653775	0.0286502	0.0275017
INTERPRO	IPR002207:Plant ascorbate peroxidase	4	0.421941	0.00808764	100283822, 103639279, 100282326, 103647558	727	13	21904	9.27055	0.999444	0.152345	0.146238
INTERPRO	IPR020902:Actin/actin-like conserved site	4	0.421941	0.0100428	100284092, 100283878, 100304239, 103625937	727	14	21904	8.60837	0.99991	0.181756	0.17447
INTERPRO	IPR004001:Actin, conserved site	4	0.421941	0.0100428	100284092, 100283878, 100304239, 103625937	727	14	21904	8.60837	0.99991	0.181756	0.17447
INTERPRO	IPR002453:Beta tubulin	4	0.421941	0.0147096	100273658, 542417, 542380, 542418	727	16	21904	7.53232	0.999999	0.243847	0.234072
INTERPRO	IPR027246:Eukaryotic porin/Tom40	4	0.421941	0.0174292	541795, 542622, 103639463, 100281095	727	17	21904	7.08925	1	0.26812	0.257372
INTERPRO	IPR023614:Porin domain	4	0.421941	0.0174292	541795, 542622, 103639463, 100281095	727	17	21904	7.08925	1	0.26812	0.257372
INTERPRO	IPR013328:Dehydrogenase, multihelical	4	0.421941	0.0309207	541699, 100284124, 100856973, 541705	727	21	21904	5.73891	1	0.41362	0.397039
INTERPRO	IPR005516:Remorin, C-terminal	4	0.421941	0.0392238	100383499, 100285339, 100193618, 100277367	727	23	21904	5.23988	1	0.4911	0.471413
INTERPRO	IPR004000:Actin-related protein	4	0.421941	0.0535621	100284092, 100283878, 100304239, 103625937	727	26	21904	4.63528	1	0.625795	0.600709
INTERPRO	IPR009071:High mobility group (HMG) box domain	4	0.421941	0.0535621	541952, 542658, 100277069, 100284781	727	26	21904	4.63528	1	0.625795	0.600709
INTERPRO	IPR006113:6-phosphogluconate dehydrogenase, decarboxylating	3	0.316456	0.00629608	541699, 100856973, 541705	727	4	21904	22.597	0.997061	0.123644	0.118688
INTERPRO	IPR006114:6-phosphogluconate dehydrogenase, C-terminal	3	0.316456	0.00629608	541699, 100856973, 541705	727	4	21904	22.597	0.997061	0.123644	0.118688
INTERPRO	IPR012284:Fibritin/6-phosphogluconate dehydrogenase, C-terminal extension	3	0.316456	0.00629608	541699, 100856973, 541705	727	4	21904	22.597	0.997061	0.123644	0.118688
INTERPRO	IPR020822:Chorismate mutase, type II	3	0.316456	0.0102635	100279511, 103636619, 100272431	727	5	21904	18.0776	0.999927	0.182177	0.174874
INTERPRO	IPR008238:Chorismate mutase, AroQ class, eukaryotic type	3	0.316456	0.0150588	100279511, 103636619, 100272431	727	6	21904	15.0646	0.999999	0.243847	0.234072
INTERPRO	IPR009646:Root cap	3	0.316456	0.0268998	542557, 103650694, 100285895	727	8	21904	11.2985	1	0.370575	0.35572
INTERPRO	IPR001902:Sulphate anion transporter	3	0.316456	0.0338362	100501464, 100382058, 541917	727	9	21904	10.0431	1	0.433761	0.416373
INTERPRO	IPR011547:Sulphate transporter	3	0.316456	0.0338362	100501464, 100382058, 541917	727	9	21904	10.0431	1	0.433761	0.416373
INTERPRO	IPR006115:6-phosphogluconate dehydrogenase, NADP-binding	3	0.316456	0.0338362	541699, 100856973, 541705	727	9	21904	10.0431	1	0.433761	0.416373
INTERPRO	IPR001715:Calponin homology domain	3	0.316456	0.0413816	100382409, 100381510, 103627657	727	10	21904	9.03879	1	0.509269	0.488854
INTERPRO	IPR006766:Phosphate-induced protein 1	3	0.316456	0.0672054	103626267, 100284458, 100283062	727	13	21904	6.95292	1	0.733188	0.703797
INTERPRO	IPR005475:Transketolase-like, pyrimidine-binding domain	3	0.316456	0.0767325	100279513, 100383579, 541705	727	14	21904	6.45628	1	0.795776	0.763876
INTERPRO	IPR018485:Carbohydrate kinase, FGGY, C-terminal	2	0.21097	0.0651922	100282641, 100193522	727	2	21904	30.1293	1	0.724968	0.695907
INTERPRO	IPR008047:Mini-chromosome maintenance complex protein 4	2	0.21097	0.0651922	100281587, 100383139	727	2	21904	30.1293	1	0.724968	0.695907
INTERPRO	IPR011941:DNA recombination/repair protein Rad51	2	0.21097	0.0651922	541710, 541709	727	2	21904	30.1293	1	0.724968	0.695907
INTERPRO	IPR007862:Adenylate kinase, active site lid domain	2	0.21097	0.0961788	100384174, 100502254	727	3	21904	20.0862	1	0.821973	0.789023
INTERPRO	IPR016305:Mannose-6-phosphate isomerase	2	0.21097	0.0961788	100272536, 100272600	727	3	21904	20.0862	1	0.821973	0.789023
INTERPRO	IPR007185:DNA polymerase alpha/epsilon, subunit B	2	0.21097	0.0961788	100191506, 100280690	727	3	21904	20.0862	1	0.821973	0.789023
INTERPRO	IPR013215:Cobalamin (vitamin B12)-independent methionine synthase MetE, N-terminal	2	0.21097	0.0961788	541942, 100286153	727	3	21904	20.0862	1	0.821973	0.789023
INTERPRO	IPR001250:Mannose-6-phosphate isomerase, type I	2	0.21097	0.0961788	100272536, 100272600	727	3	21904	20.0862	1	0.821973	0.789023
INTERPRO	IPR002629:Methionine synthase, vitamin-B12 independent	2	0.21097	0.0961788	541942, 100286153	727	3	21904	20.0862	1	0.821973	0.789023
INTERPRO	IPR018484:Carbohydrate kinase, FGGY, N-terminal	2	0.21097	0.0961788	100282641, 100193522	727	3	21904	20.0862	1	0.821973	0.789023
INTERPRO	IPR008469:DREPP plasma membrane polypeptide	2	0.21097	0.0961788	100283627, 100273295	727	3	21904	20.0862	1	0.821973	0.789023
INTERPRO	IPR006846:Ribosomal protein S30	2	0.21097	0.0961788	100284182, 100282946	727	3	21904	20.0862	1	0.821973	0.789023
INTERPRO	IPR001589:Actinin-type, actin-binding, conserved site	2	0.21097	0.0961788	100382409, 103627657	727	3	21904	20.0862	1	0.821973	0.789023
INTERPRO	IPR018117:DNA methylase, C-5 cytosine-specific, active site	2	0.21097	0.0961788	542060, 541827	727	3	21904	20.0862	1	0.821973	0.789023
INTERPRO	IPR018050:Phosphomannose isomerase, type I, conserved site	2	0.21097	0.0961788	100272536, 100272600	727	3	21904	20.0862	1	0.821973	0.789023
INTERPRO	IPR025771:Phosphoethanolamine N-methyltransferase	2	0.21097	0.0961788	100282545, 100383478	727	3	21904	20.0862	1	0.821973	0.789023
INTERPRO	IPR000064:Endopeptidase, NLPC/P60 domain	2	0.21097	0.0961788	103643124, 103654437	727	3	21904	20.0862	1	0.821973	0.789023
INTERPRO	IPR006276:Cobalamin-independent methionine synthase	2	0.21097	0.0961788	541942, 100286153	727	3	21904	20.0862	1	0.821973	0.789023
INTERPRO	IPR010995:DNA repair Rad51/transcription factor NusA, alpha-helical	2	0.21097	0.0961788	541710, 541709	727	3	21904	20.0862	1	0.821973	0.789023
INTERPRO	IPR000358:Ribonucleotide reductase small subunit	2	0.21097	0.0961788	100193273, 100192012	727	3	21904	20.0862	1	0.821973	0.789023
Category	Term	Count	%	PValue	Genes	List Total	Pop Hits	Pop Total	Fold Enrichment	Bonferroni	Benjamini	FDR
SMART	SM00129:KISc	15	1.58228	4.58576e-12	100382371, 100278444, 100126902, 541860, 541863, 100381510, 100285120, 542638, 103651216, 100383902, 100285143, 100381956, 103635760, 100193748, 100273492	254	38	7829	12.1669	5.45707e-10	4.01849e-10	3.64703e-10
SMART	SM00837:SM00837	14	1.47679	5.55908e-07	100382480, 103626950, 541910, 103631735, 100284795, 103628491, 103638942, 103637658, 100382618, 103637654, 541909, 103639572, 103626949, 542496	254	74	7829	5.83135	6.61508e-05	9.45043e-06	8.57686e-06
SMART	SM00369:LRR_TYP	12	1.26582	0.0163777	100381429, 103648322, 103646925, 103631713, 100384795, 100279844, 103652818, 103647524, 103626517, 100191484, 100281253, 100279562	254	163	7829	2.26917	0.859855	0.12993	0.117919
SMART	SM00417:H4	10	1.05485	6.75376e-12	100282268, 103646024, 103631010, 103635780, 103646028, 103634846, 100192931, 103636523, 100278340, 103651039	254	12	7829	25.6857	8.03691e-10	4.01849e-10	3.64703e-10
SMART	SM00428:H3	9	0.949367	5.63744e-09	103646471, 107648867, 100502113, 103641629, 103638044, 542500, 100192589, 103653610, 103636448	254	15	7829	18.4937	6.70855e-07	2.23618e-07	2.02948e-07
SMART	SM00427:H2B	9	0.949367	1.09615e-08	100273491, 542301, 100273745, 100274242, 100193014, 100501614, 100501306, 100273030, 103647911	254	16	7829	17.3378	1.30441e-06	2.60883e-07	2.36768e-07
SMART	SM00414:H2A	9	0.949367	2.30006e-07	103639303, 103625929, 100273753, 100273269, 100273666, 100501984, 103629234, 103640970, 103504712	254	22	7829	12.6093	2.73703e-05	4.56178e-06	4.1401e-06
SMART	SM01332:SM01332	9	0.949367	2.53575e-06	542305, 100272768, 100280697, 100282653, 542307, 103649996, 100283561, 100274285, 100280053	254	29	7829	9.56571	0.000301709	3.77192e-05	3.42326e-05
SMART	SM00385:CYCLIN	9	0.949367	0.000503328	542305, 100272768, 100280697, 100282653, 542307, 103649996, 100283561, 100274285, 100280053	254	58	7829	4.78285	0.0581517	0.00665511	0.00603993
SMART	SM00350:MCM	8	0.843882	1.00177e-08	542206, 100193296, 100281587, 100279753, 100501077, 542504, 100383139, 100304310	254	11	7829	22.4166	1.19211e-06	2.60883e-07	2.36768e-07
SMART	SM00864:SM00864	6	0.632911	0.000706822	100273658, 542417, 542248, 542582, 542380, 542418	254	23	7829	8.04074	0.0806988	0.00764652	0.0069397
SMART	SM00865:SM00865	6	0.632911	0.000706822	100273658, 542417, 542248, 542582, 542380, 542418	254	23	7829	8.04074	0.0806988	0.00764652	0.0069397
SMART	SM00554:FAS1	5	0.527426	0.00412945	100281475, 100192072, 100383093, 100280729, 100274054	254	21	7829	7.33877	0.388856	0.0409504	0.0371651
SMART	SM00398:HMG	4	0.421941	0.00749962	541952, 542658, 100277069, 100284781	254	13	7829	9.48395	0.591727	0.0637468	0.0578542
SMART	SM00268:ACTIN	4	0.421941	0.0409127	100284092, 100283878, 100304239, 103625937	254	24	7829	5.13714	0.993064	0.286389	0.259916
SMART	SM01350:SM01350	3	0.316456	0.00597818	541699, 100856973, 541705	254	4	7829	23.1171	0.510093	0.0547234	0.0496649
SMART	SM00033:CH	3	0.316456	0.0196204	100382409, 100381510, 103627657	254	7	7829	13.2098	0.905394	0.145927	0.132438
SMART	SM00861:SM00861	3	0.316456	0.0733257	100279513, 100383579, 541705	254	14	7829	6.60489	0.999884	0.484764	0.439954

## Sheet: Table S4C
Table S4C Gene ontology enrichment analysis of differentially upregulated genes using DAVID. Gene ontology (GO) enrichment analysis was performed only with the upregulated expressed genes (DEG) of the RNA-Seq data. Analysis included the GO-terms biological process (BP), molecular function (MF), cellular compartment (CC), KEGG pathway and domain analyses with INTERPRO and SMART. For detail descrip…
Category	Term	Count	%	PValue	Genes	List Total	Pop Hits	Pop Total	Fold Enrichment	Bonferroni	Benjamini	FDR
GOTERM_BP_DIRECT	GO:0006351~transcription, DNA-templated	18	4.13793	0.00721475	100276791, 100274580, 100384122, 103646542, 100281448, 100280600, 103654892, 100170665, 103637942, 100283393, 100304148, 100193444, 100383937, 100275504, 100279070, 100191919, 100384381, 100502408	86	863	8127	1.97103	0.388831	0.245301	0.245301
GOTERM_BP_DIRECT	GO:0009734~auxin-activated signaling pathway	6	1.37931	0.00308245	100274580, 100281448, 100280600, 103654892, 103637942, 100193444	86	95	8127	5.96842	0.189359	0.209606	0.209606
Category	Term	Count	%	PValue	Genes	List Total	Pop Hits	Pop Total	Fold Enrichment	Bonferroni	Benjamini	FDR
GOTERM_MF_DIRECT	GO:0003677~DNA binding	26	5.97701	0.0541118	541732, 541733, 100283759, 103650076, 103654892, 100286127, 100283393, 100304148, 100383937, 100193902, 100279070, 100276791, 103654505, 100384122, 103646542, 100170665, 103637942, 100381803, 103638892, 100275504, 103638691, 100274036, 100191919, 100275167, 100384381, 100502408	178	1368	13518	1.44338	0.996753	1	1
GOTERM_MF_DIRECT	GO:0046872~metal ion binding	24	5.51724	0.00448479	100382073, 103641391, 542136, 100383323, 100281688, 100381553, 100285059, 103647370, 103636710, 541803, 103635633, 100037803, 103634372, 100191858, 103644037, 103651195, 100273554, 103639076, 100272363, 103625867, 542651, 103640022, 103639074, 100273354	178	979	13518	1.86175	0.37059	0.461934	0.461934
GOTERM_MF_DIRECT	GO:0003700~transcription factor activity, sequence-specific DNA binding	17	3.90805	0.00936494	103648003, 100384122, 103650673, 103646542, 100281558, 103649650, 103633564, 100286127, 100193498, 100281342, 100283393, 103630663, 100304148, 100275504, 100281947, 100191919, 100384381	178	636	13518	2.02994	0.620589	0.482294	0.482294
GOTERM_MF_DIRECT	GO:0004722~protein serine/threonine phosphatase activity	5	1.14943	0.0409931	100282344, 103625761, 103644037, 103625867, 103647370	178	99	13518	3.83555	0.986584	1	1
GOTERM_MF_DIRECT	GO:0008171~O-methyltransferase activity	3	0.689655	0.0690979	100272836, 103635822, 100281319	178	33	13518	6.90398	0.999373	1	1
Category	Term	Count	%	PValue	Genes	List Total	Pop Hits	Pop Total	Fold Enrichment	Bonferroni	Benjamini	FDR
GOTERM_CC_DIRECT	GO:0005634~nucleus	27	6.2069	0.0593855	100274580, 103650673, 103650076, 100281735, 100280600, 103654892, 103654112, 100283393, 100304148, 100216671, 100383937, 100279070, 100276791, 103654505, 100384122, 100381570, 103646542, 100281448, 100382126, 100170665, 103637942, 100193444, 100275504, 100191919, 100275167, 100384381, 100502408	131	1476	10048	1.40309	0.840651	1	1
GOTERM_CC_DIRECT	GO:0005783~endoplasmic reticulum	4	0.91954	0.0849125	100283873, 100381468, 100216857, 100276154	131	80	10048	3.83511	0.930196	1	1
Category	Term	Count	%	PValue	Genes	List Total	Pop Hits	Pop Total	Fold Enrichment	Bonferroni	Benjamini	FDR
KEGG_PATHWAY	zma04075:Plant hormone signal transduction	19	4.36782	6.76903e-09	100276383, 100274580, 103647411, 100281448, 100280445, 100280600, 100285168, 100383126, 100282471, 100286212, 100284894, 100216941, 103647370, 100193444, 103638892, 103642058, 100281912, 541694, 100384381	70	337	6522	5.25299	3.92604e-07	3.92604e-07	3.92604e-07
Category	Term	Count	%	PValue	Genes	List Total	Pop Hits	Pop Total	Fold Enrichment	Bonferroni	Benjamini	FDR
INTERPRO	IPR013083:Zinc finger, RING/FYVE/PHD-type	17	3.90805	0.015423	100284526, 100381570, 100382045, 100282229, 100501213, 100381884, 100382963, 107521953, 541803, 100191640, 100304269, 103641943, 100276459, 100284919, 100501644, 100280826, 103640001	280	687	21904	1.93579	0.998036	0.641887	0.638685
INTERPRO	IPR000270:Phox/Bem1p	9	2.06897	3.66268e-05	100274580, 100281448, 100280600, 100383982, 100381453, 103654892, 103637942, 103637988, 100193444	280	98	21904	7.18426	0.0145803	0.00489578	0.00487136
INTERPRO	IPR003657:DNA-binding WRKY	8	1.83908	0.000497389	103648003, 100281558, 103649650, 100281947, 103633564, 100193498, 100281342, 103630663	280	109	21904	5.74155	0.180862	0.0398906	0.0396917
INTERPRO	IPR018467:CO/COL/TOC1, conserved site	7	1.6092	9.56727e-07	100276383, 103647411, 100285168, 100282471, 100286212, 100284894, 100281912	280	27	21904	20.2815	0.000383574	0.000383647	0.000381734
INTERPRO	IPR010399:Tify	7	1.6092	2.28004e-06	100276383, 103647411, 100285168, 100282471, 100286212, 100284894, 100281912	280	31	21904	17.6645	0.000913879	0.000457148	0.000454868
INTERPRO	IPR001471:AP2/ERF domain	7	1.6092	0.0424881	100384122, 103646542, 100275504, 100191919, 100283393, 100384381, 100304148	280	199	21904	2.75176	1	0.8839	0.879491
INTERPRO	IPR016177:DNA-binding, integrase-type	7	1.6092	0.0516555	100384122, 103646542, 100275504, 100191919, 100283393, 100384381, 100304148	280	209	21904	2.6201	1	0.935786	0.931119
INTERPRO	IPR011051:RmlC-like cupin domain	6	1.37931	0.00562604	103626189, 100217274, 103646215, 100284455, 100285067, 103646217	280	89	21904	5.27384	0.895901	0.376007	0.374132
INTERPRO	IPR014710:RmlC-like jelly roll fold	6	1.37931	0.0129156	103626189, 100217274, 103646215, 100284455, 100285067, 103646217	280	109	21904	4.30616	0.994554	0.641887	0.638685
INTERPRO	IPR003591:Leucine-rich repeat, typical subtype	6	1.37931	0.0578515	103649762, 103633392, 103634832, 103630640, 100274079, 103646229	280	163	21904	2.87958	1	0.966603	0.961782
INTERPRO	IPR026992:Non-haem dioxygenase N-terminal domain	5	1.14943	0.0176079	100382073, 542136, 103641391, 103651195, 100272363	280	78	21904	5.01465	0.999194	0.641887	0.638685
INTERPRO	IPR027443:Isopenicillin N synthase-like	5	1.14943	0.0280576	100382073, 542136, 103641391, 103651195, 100272363	280	90	21904	4.34603	0.999989	0.865471	0.861154
INTERPRO	IPR015655:Protein phosphatase 2C	5	1.14943	0.036702	100282344, 103625761, 103644037, 103625867, 103647370	280	98	21904	3.99125	1	0.8839	0.879491
INTERPRO	IPR001932:Protein phosphatase 2C (PP2C)-like	5	1.14943	0.0428006	100282344, 103625761, 103644037, 103625867, 103647370	280	103	21904	3.7975	1	0.8839	0.879491
INTERPRO	IPR015880:Zinc finger, C2H2-like	5	1.14943	0.0440848	103634372, 100381553, 103639076, 103639074, 103636710	280	104	21904	3.76099	1	0.8839	0.879491
INTERPRO	IPR005123:Oxoglutarate/iron-dependent dioxygenase	5	1.14943	0.0536735	100382073, 542136, 103641391, 103651195, 100272363	280	111	21904	3.52381	1	0.935786	0.931119
INTERPRO	IPR008579:Domain of unknown function DUF861, cupin-3	4	0.91954	0.000162252	103626189, 103646215, 100285067, 103646217	280	9	21904	34.7683	0.0629964	0.0162657	0.0161846
INTERPRO	IPR011016:Zinc finger, RING-CH-type	4	0.91954	0.0162783	100284526, 103641943, 100501213, 100280826	280	42	21904	7.45034	0.998614	0.641887	0.638685
INTERPRO	IPR003311:AUX/IAA protein	4	0.91954	0.0162783	100274580, 100281448, 100280600, 100193444	280	42	21904	7.45034	0.998614	0.641887	0.638685
INTERPRO	IPR025610:Transcription factor MYC/MYB N-terminal	3	0.689655	0.0264102	103650673, 103638892, 541694	280	20	21904	11.7343	0.999978	0.865471	0.861154
INTERPRO	IPR012967:Plant methyltransferase dimerisation	3	0.689655	0.0371124	100272836, 103635822, 100281319	280	24	21904	9.77857	1	0.8839	0.879491
INTERPRO	IPR016461:Caffeate O-methyltransferase (COMT) family	3	0.689655	0.0429847	100272836, 103635822, 100281319	280	26	21904	9.02637	1	0.8839	0.879491
INTERPRO	IPR001077:O-methyltransferase, family 2	3	0.689655	0.0429847	100272836, 103635822, 100281319	280	26	21904	9.02637	1	0.8839	0.879491
INTERPRO	IPR010580:Endoplasmic reticulum, stress-associated Ramp4	2	0.45977	0.0499877	100283873, 100381468	280	4	21904	39.1143	1	0.935786	0.931119
Category	Term	Count	%	PValue	Genes	List Total	Pop Hits	Pop Total	Fold Enrichment	Bonferroni	Benjamini	FDR
SMART	SM00774:WRKY	8	1.83908	0.00150501	103648003, 100281558, 103649650, 100281947, 103633564, 100193498, 100281342, 103630663	123	109	7829	4.67159	0.100062	0.0526753	0.0526753
SMART	SM00979:SM00979	7	1.6092	5.53458e-06	100276383, 103647411, 100285168, 100282471, 100286212, 100284894, 100281912	123	30	7829	14.8518	0.000387346	0.00038742	0.00038742
SMART	SM00380:AP2	7	1.6092	0.0869176	100384122, 103646542, 100275504, 100191919, 100283393, 100384381, 100304148	123	197	7829	2.26169	0.998279	0.930386	0.930386
SMART	SM00332:PP2Cc	5	1.14943	0.0767045	100282344, 103625761, 103644037, 103625867, 103647370	123	103	7829	3.08983	0.996252	0.930386	0.930386
SMART	SM00355:ZnF_C2H2	5	1.14943	0.0788565	103634372, 100381553, 103639076, 103639074, 103636710	123	104	7829	3.06012	0.996816	0.930386	0.930386
SMART	SM00744:RINGv	4	0.91954	0.0272665	100284526, 103641943, 100501213, 100280826	123	42	7829	6.06194	0.855599	0.636219	0.636219
SMART	SM00666:PB1	3	0.689655	0.0930386	100383982, 100381453, 103637988	123	33	7829	5.7864	0.998925	0.930386	0.930386

## Sheet: Table S5A+B
	Table S5 Overview of selected shotgun and RNA-Seq data of 24 h hypoxia-stressed maize root plasma membrane proteins. Upregulated genes or increased abundances are marked red and downregulated genes or decreased abundances are marked blue. LFQ, label free quantifications.
					shotgun data								RNA Seq data
A	name	Majority protein ID	UniProt accession	GRMZM accession	average LFQ intensities of controls	average LFQ intensities of stressed	standard deviation of controls	standard deviation of stressed	fold change in shotgun	p-value	abundance after 24 h hypoxia	Gene ID	mean of controls	mean of stressed	standard deviation of controls	standard deviation of stressed	fold change in RNA Seq	p-value	regulation after 24 h hypoxia
	Plasma membrane ATPase	K7TX67	K7TX67	GRMZM2G006894	3.3191e+08	4.6767e+08	2.58632e+07	1.51136e+08	1.40903	0.258175	not regulated	542052	7.23654	7.19823	0.303967	0.0937225	1.02691	0.85133	not regulated
	Plasma membrane ATPase	A0A1D6MV33	A0A1D6MV33	GRMZM2G035520	3.50877e+07	3.61477e+07	1.00422e+07	1.57609e+07	1.03021	0.927261	not regulated	100502231	5.13596	4.03767	0.589161	0.104073	2.141	0.0797797	down
	Plasma membrane ATPase	A0A1D6DVJ7	A0A1D6DVJ7	GRMZM2G019404	2.68417e+07	4.78998e+07	1.19219e+07	1.07459e+07	1.78453	0.0862051	increased	542048	7.61153	6.80426	0.262191	0.35958	1.7499	0.0393319	down
	Vacuolar proton pump3	C0PHC0	C0PHC0	GRMZM2G421857	1.7005e+08	8.2507e+07	6.71209e+07	3.57424e+07	2.06104	0.138646	decreased	542327	7.24467	7.43142	0.196981	0.346659	1.1382	0.473694	not regulated
	Vacuolar ATP synthase subunit B isoform 1	B6UHI4	B6UHI4	GRMZM2G094497	2.26704e+08	91546000	1.30382e+08	3.23706e+07	2.47639	0.209622	decreased	100286306	7.3952	7.38506	0.299653	0.196793	1.00705	0.963617	not regulated
	V-type proton ATPase subunit a	A0A1D6JW70	A0A1D6JW69	GRMZM2G058910	8.65167e+06	3.31548e+06	445167	2.36741e+06	2.60948	0.055317	decreased	100381766	6.08509	5.93432	0.179377	0.0972644	1.11016	0.28844	not regulated
	Luminal-binding protein 2	P24067	P24067	GRMZM2G114793	3.75932e+07	2.69433e+07	5.84559e+06	9.86193e+06	1.39527	0.198974	not regulated	732808	7.07411	5.53354	0.38171	0.112067	2.90909	0.0140914	down
	Calreticulin-2	A0A1D6EN43	A0A1D6EN37	GRMZM2G074687	3.38445e+06	3.06187e+06	501688	1.07216e+06	1.10536	0.670848	not regulated	103647314	5.6358	3.55536	0.540994	0.156842	4.22936	0.0158257	down
	GTP-binding protein SAR1A	B7ZZP2	A0A1D6FI64	GRMZM2G038356	4.49457e+06	4.39287e+06	859258	461061	1.02315	0.867942	not regulated	100279736	5.86182	5.31261	0.336077	0.155632	1.46328	0.0879022	not regulated
B	name	Majority protein ID	UniProt accession	GRMZM accession	average LFQ intensities of controls	average LFQ intensities of stressed	standard deviation of controls	standard deviation of stressed	fold change in shotgun	p-value	abundance after 24 h hypoxia	Gene ID	mean of controls	mean of stressed	standard deviation of controls	standard deviation of stressed	fold change in RNA Seq	p-value	regulation after 24 h hypoxia
	APx1-Cytosolic Ascorbate Peroxidase (ZmAPx05)	B6TM55	B6TM55	GRMZM2G054300	6.3205e+06	3.64797e+06	2.79434e+06	550339	1.73261	0.23668	decreased	103639279	9.17166	7.21015	0.32294	0.382836	3.89469	0.00272684	down
	AIR12	A0A1D6KJM7	B6SN55	GRMZM2G427451	2.71732e+06	2.09433e+06	787509	1.14838e+06	1.29746	0.48687	not regulated	100280845	3.5571	2.59186	0.150583	0.284775	1.95239	0.0134727	down
	Cytochrome b561 and DOMON domain-containing protein	C4J5B0	B6U5U8	GRMZM2G003506	588008	1.63688e+06	279386	520048	2.78378	0.0527194	increased	100285512	4.71787	4.49357	0.28684	0.489342	1.16821	0.539337	not regulated
	Linoleate 9S-lipoxygenase 1 (linoleate 9S-lipoxygenase2) lox2	A0A1D6N524	A1XCH8	-	3.3459e+06	6.64738e+06	1.40021e+06	2.49664e+06	1.98673	0.13541	increased	100037802	4.84995	2.81874	1.07484	1.04234	4.08749	0.0785986	down
	Lipoxygenase (EC 1.13.11.-) (linoleate 9S-lipoxygenase4) lox4	C0P840	C0P840	GRMZM2G109056	33212500	3.14707e+07	8.05114e+06	1.47272e+07	1.05535	0.868469	not regulated	100037803	5.87612	7.63362	0.456857	0.55596	3.38111	0.0144522	up
	Lipoxygenase (Linoleate 9S-lipoxygenase3) lox3	A0A1D6L0J6	Q8W0V2	GRMZM2G109130	2.65813e+06	5.38883e+06	400719	1.78485e+06	2.03	0.111413	increased	542495	6.16598	6.57968	0.181534	0.401721	1.3321	0.209494	not regulated
	Lipoxygenase2 (linoleate 9S-lipoxygenase1) lox1	A0A1D6N536	Q9LKL4	GRMZM2G156861	2.27762e+06	4.95012e+06	1.14999e+06	2.40074e+06	2.17338	0.184504	increased	541856	4.41632	3.54928	1.84832	1.48275	1.82392	0.562182	down
	Monocopper oxidase-like protein SKU5	C0PG78	C0PG78	GRMZM2G049693	2.21403e+07	33013500	2.40659e+06	1.81904e+07	1.4911	0.409499	not regulated	100383470	4.52383	3.46714	0.101466	0.246203	2.08016	0.00917753	down
	NAD(P)H dehydrogenase (quinone) (EC 1.6.5.2) gpm345, FQR1, minor allergen Alt a 7	B4FWD0	B6U474	GRMZM2G159643	2.58425e+07	6.08754e+07	1.42366e+07	5.20121e+07	2.35563	0.36421	increased	100285365	7.55914	6.92326	0.0220665	0.157594	1.55389	0.0182789	down
	NAD(P)H dehydrogenase (quinone) (EC 1.6.5.2) WrbA	B6SPB2	B6SPB2	GRMZM2G042136	2.60632e+07	3.74985e+07	6.52691e+06	2.3866e+07	1.43875	0.497805	not regulated	100280914	5.00028	5.23289	0.195067	0.165316	1.17496	0.192109	not regulated
	Protein disulfide-isomerase (EC 5.3.4.1) PDIL1-1	A0A1D6PSC4	Q5EUE1	GRMZM2G091481	2.84492e+07	1.4685e+07	1.95486e+06	5.22067e+06	1.93729	0.032318	decreased	606409	7.62929	8.0648	0.668124	0.148218	1.3524	0.37639	not regulated
	Protein disulfide-isomerase (EC 5.3.4.1) PDIL1-2	A0A1D6F5C3	Q5EUE0	GRMZM2G163421	3.10278e+06	1.43288e+06	10521.6	321277	2.16541	0.0120464	decreased	606410	4.97182	3.92166	0.410524	0.143458	2.07077	0.0357871	down
	Protein disulfide-isomerase (EC 5.3.4.1) PDIL2-1	Q5EUD7	Q5EUD7	GRMZM2G128171	6.2038e+06	5.19743e+06	1.82815e+06	2.68645e+06	1.19363	0.623707	not regulated	606413	7.28757	7.72422	0.0715106	0.307935	1.35346	0.126908	not regulated
	Putative inactive receptor kinase	A0A1D6L1Y6	-	GRMZM2G023110	1.99613e+06	2.08753e+06	251432	1.18988e+06	1.05	0.907469	not regulated	542104	2.48611	3.00444	0.208249	0.641856	1.43229	0.294998	not regulated
	Receptor-like protein kinase 4	A0A1D6F8W0	-	GRMZM2G135013	1571500	2.20937e+06	152359	1.31961e+06	1.41	0.491095	not regulated	100273022	3.27303	3.47737	0.172978	0.0649459	1.15216	0.167201	not regulated
	Putative inactive receptor kinase	A0A1D6NLS2	-	GRMZM2G339540	15886833	15639383	754223	9.85795e+06	1.02	0.969321	not regulated	100279562	3.39244	2.36158	0.323485	0.468479	2.04324	0.0411306	down
	Receptor-like protein kinase RK20-1	A0A1D6IE45	-	GRMZM2G075438	7.68447e+06	20595500	1.10821e+06	1.1385e+07	2.68	0.187398	increased	100286383	6.4982	8.22936	0.87985	0.104758	3.31995	0.0743829	up
	LRR receptor-like serine/threonine-protein kinase GSO1	A0A1D6IBW3	-	GRMZM2G313643	1.33923e+06	1.87881e+06	94244	696387	1.4	0.310974	not regulated	100382055	3.25699	2.95724	0.606452	0.0465484	1.23093	0.482345	not regulated
	Leucine-rich repeat protein kinase family protein	A0A1D6MY38	-	-	7.96213e+06	8254800	1.83743e+06	2.18782e+06	1.04	0.868041	not regulated	100383452	5.21281	5.39846	0.475027	0.261667	1.13732	0.593593	not regulated
	Putative leucine-rich repeat receptor-like protein kinase family protein	A0A1D6M6X2	-	GRMZM2G429714	11073233	7.91557e+06	1.60815e+06	1.64031e+06	1.4	0.0759394	not regulated	103630517	5.40023	5.96661	0.557705	0.139618	1.48081	0.216018	not regulated
	Putative leucine-rich repeat receptor-like protein kinase family protein	A0A1D6JEH7	-	GRMZM2G155837	6751700	13772383	965418	4.45967e+06	2.04	0.106265	increased	103642057	5.78361	5.77607	0.32935	0.35691	1.00524	0.979847	not regulated
	LRR receptor-like serine/threonine-protein kinase FLS2	A0A1D6DZ88	-	GRMZM2G080041	891928	2038920	181676	1.18155e+06	2.29	0.232817	increased	103645931	1.79536	3.31759	0.728583	0.855582	2.87234	0.0804997	up
	Inactive LRR receptor-like serine/threonine-protein kinase BIR2	A0A1D6E7V2	-	GRMZM2G021619	3332450	3272900	1.92521e+06	774799	1.02	0.963887	not regulated	103646296	3.15857	3.35908	0.347746	0.0215124	1.14911	0.4232	not regulated
	Leucine-rich repeat protein kinase family protein	A0A1D6EG77	-	GRMZM2G165597	3.60522e+06	3.43844e+06	365247	1.06215e+06	1.05	0.816954	not regulated	103646897	4.22349	3.3119	0.361438	0.118003	1.88112	0.0380321	up
	PIP1;1	-	Q41870	GRMZM2G174807	-	-	-	-	-	-	Not found	542434	9.51707	7.83547	0.71027	0.582714	3.20784	0.035665	down
	PIP1;2	-	Q9XF59	-	-	-	-	-	-	-	Not found	541779	10.0576	7.82985	0.296042	0.268001	4.68392	0.000673188	down
	PIP1;3/1;4	-	Q9AQU5	GRMZM2G392975	-	-	-	-	-	-	Not found	541886	9.6984	8.54863	0.533865	0.431379	2.2188	0.0464118	down
	PIP1;5	Q9AR14	Q9AR14	GRMZM2G081843	2.03414e+08	98798600	1.97609e+08	2.62678e+07	2.06	0.456488	decreased	542014	11.6841	10.2802	0.237624	0.842318	2.64623	0.0924735	down
	PIP1;6	-	Q9ATN0	GRMZM2G136032	-	-	-	-	-	-	Not found	113523644	6.94132	4.96859	0.143797	0.550342	3.92512	0.0194976	down
	PIP2;1	A0A1D6HYR6	Q84RL7, A0A1D6HYR6	GRMZM2G014914	76880500	1.18433e+08	1.01464e+07	1.73363e+07	1.54	0.033048	increased	541888	10.9024	9.94303	0.144904	0.50432	1.94447	0.0712834	down
	PIP2;2	A0A1D6EMF6	Q9ATM8, A0A1DEMF6	GRMZM2G092125	4.52905e+06	5.55625e+06	682114	699612	1.23	0.142782	not regulated	542644	7.83476	6.89323	0.677569	0.667635	1.92057	0.161623	down
	PIP2;3	-	Q9ATM7	GRMZM2G081192	-	-	-	-	-	-	Not found	541889	9.21804	7.87	0.38397	0.301038	2.54567	0.0100187	down
	PIP2;4	Q9ATM6	Q9ATM6	GRMZM2G154628	24860500	4.3595e+07	1.74165e+06	7.40572e+06	1.75	0.0421187	increased	541890	9.83133	7.96343	0.279417	0.568874	3.65	0.0156308	down
	PIP2;5	Q9XF58	Q9XF58	GRMZM2G178693	7.27342e+07	1.23045e+08	1.76594e+07	2.85805e+07	1.69	0.0726086	increased	542619	11.3184	9.21833	0.385366	0.161639	4.28719	0.0048526	down
	PIP2;6	Q9ATM5	Q9ATM5	GRMZM2G047368	8.30512e+06	1.98098e+07	1.56703e+06	9.60463e+06	2.39	0.170695	increased	541891	11.2036	10.1184	0.245311	0.302515	2.12166	0.00941832	down
	PIP2;7	-	Q9ATM4	-	-	-	-	-	-	-	Not found	542645	-	-	-	-	-	-	too less reads

## Sheet: Table S6A
Table S6A Gene ontology enrichment analysis of PM proteins using DAVID. Gene ontology (GO) enrichment analysis was performed with all proteins of the shotgun data. Analysis included the GO-terms biological process (BP), molecular function (MF), cellular compartment (CC), KEGG pathway and domain analysis with INTERPRO and SMART. For detail description of the GO terms, see https://david.ncifcrf.gov…
Category	Term	Count	%	PValue	Genes	List Total	Pop Hits	Pop Total	Fold Enrichment	Bonferroni	Benjamini	FDR
GOTERM_BP_DIRECT	GO:0046034~ATP metabolic process	2	1.51515	0.0270717	542327, 100286306	75	3	8127	72.24	0.905604	0.582041	0.582041
GOTERM_BP_DIRECT	GO:0051290~protein heterotetramerization	2	1.51515	0.0620455	541888, 542619	75	7	8127	30.96	0.995948	0.755504	0.755504
GOTERM_BP_DIRECT	GO:0051289~protein homotetramerization	2	1.51515	0.0790644	541888, 542619	75	9	8127	24.08	0.999161	0.755504	0.755504
GOTERM_BP_DIRECT	GO:0006542~glutamine biosynthetic process	2	1.51515	0.0790644	542520, 542214	75	9	8127	24.08	0.999161	0.755504	0.755504
GOTERM_BP_DIRECT	GO:0031408~oxylipin biosynthetic process	3	2.27273	0.00508902	541856, 542495, 100037802	75	12	8127	27.09	0.355173	0.145885	0.145885
GOTERM_BP_DIRECT	GO:0006096~glycolytic process	3	2.27273	0.0488086	542316, 732811, 100274579	75	39	8127	8.33538	0.986478	0.69959	0.69959
GOTERM_BP_DIRECT	GO:0051603~proteolysis involved in cellular protein catabolic process	4	3.0303	0.000632416	100282105, 100283546, 100282706, 103632974	75	19	8127	22.8126	0.0529515	0.0271939	0.0271939
GOTERM_BP_DIRECT	GO:0006950~response to stress	4	3.0303	0.0471744	100384478, 100194018, 100274324, 103647533	75	89	8127	4.87011	0.984327	0.69959	0.69959
GOTERM_BP_DIRECT	GO:0007264~small GTPase mediated signal transduction	4	3.0303	0.097728	732812, 100383121, 100193260, 100274535	75	121	8127	3.58215	0.999856	0.84046	0.84046
GOTERM_BP_DIRECT	GO:0015991~ATP hydrolysis coupled proton transport	5	3.78788	0.000165446	542327, 100286306, 100285442, 100281241, 103651402	75	31	8127	17.4774	0.0141288	0.0142284	0.0142284
Category	Term	Count	%	PValue	Genes	List Total	Pop Hits	Pop Total	Fold Enrichment	Bonferroni	Benjamini	FDR
GOTERM_MF_DIRECT	GO:0008865~fructokinase activity	2	1.51515	0.0218118	542107, 542108	100	3	13518	90.12	0.84315	0.290303	0.279935
GOTERM_MF_DIRECT	GO:0004634~phosphopyruvate hydratase activity	2	1.51515	0.0431525	542316, 732811	100	6	13518	45.06	0.975408	0.358445	0.345643
GOTERM_MF_DIRECT	GO:0016702~oxidoreductase activity, acting on single donors with incorporation of molecular oxygen, incorporation of two atoms of oxygen	3	2.27273	0.0241919	541856, 542495, 100037802	100	33	13518	12.2891	0.872177	0.290303	0.279935
GOTERM_MF_DIRECT	GO:0015250~water channel activity	4	3.0303	4.40503e-05	541888, 541890, 541891, 542619	100	10	13518	54.072	0.00369347	0.00185011	0.00178404
GOTERM_MF_DIRECT	GO:0003746~translation elongation factor activity	4	3.0303	0.00432665	100282446, 100282885, 542555, 100192872	100	45	13518	12.016	0.305266	0.0908596	0.0876146
GOTERM_MF_DIRECT	GO:0003924~GTPase activity	4	3.0303	0.0398331	542555, 100193260, 100285412, 100037751	100	103	13518	5.24971	0.967105	0.358445	0.345643
GOTERM_MF_DIRECT	GO:0004298~threonine-type endopeptidase activity	6	4.54545	5.992e-06	100282105, 100285986, 100283546, 100282706, 542021, 103632974	100	36	13518	22.53	0.000503203	0.000503328	0.000485352
GOTERM_MF_DIRECT	GO:0005509~calcium ion binding	6	4.54545	0.0469392	100217111, 100282202, 100283225, 100281182, 541661, 542749	100	268	13518	3.02642	0.982375	0.358445	0.345643
GOTERM_MF_DIRECT	GO:0005525~GTP binding	7	5.30303	0.0120921	732812, 100383121, 542555, 100193260, 100274535, 100285412, 100037751	100	260	13518	3.63946	0.6401	0.203147	0.195892
GOTERM_MF_DIRECT	GO:0005524~ATP binding	28	21.2121	0.000331675	542107, 542327, 100384174, 100037783, 542108, 542048, 100281614, 542520, 100384478, 100286306, 100191411, 100216611, 103640907, 103653981, 103625937, 100382164, 542214, 100278319, 100285442, 732808, 103650526, 103639924, 541649, 100501590, 100191838, 100274579, 103647533, 100283716	100	1877	13518	2.01654	0.0274807	0.0092869	0.00895522
GOTERM_MF_DIRECT	GO:0003994~aconitate hydratase activity	2	1.51515	0.0431525	100216599, 100281040	100	6	13518	45.06	0.975408	0.358445	0.345643
GOTERM_MF_DIRECT	GO:0032403~protein complex binding	2	1.51515	0.057123	542291, 542454	100	8	13518	33.795	0.992851	0.369102	0.35592
GOTERM_MF_DIRECT	GO:0003756~protein disulfide isomerase activity	2	1.51515	0.057123	606409, 606410	100	8	13518	33.795	0.992851	0.369102	0.35592
GOTERM_MF_DIRECT	GO:0004356~glutamate-ammonia ligase activity	2	1.51515	0.0640323	542520, 542214	100	9	13518	30.04	0.996146	0.384194	0.370473
GOTERM_MF_DIRECT	GO:0030060~L-malate dehydrogenase activity	2	1.51515	0.0844609	542598, 100280767	100	12	13518	22.53	0.999396	0.44342	0.427584
GOTERM_MF_DIRECT	GO:0005544~calcium-dependent phospholipid binding	2	1.51515	0.0844609	100283225, 542749	100	12	13518	22.53	0.999396	0.44342	0.427584
Category	Term	Count	%	PValue	Genes	List Total	Pop Hits	Pop Total	Fold Enrichment	Bonferroni	Benjamini	FDR
GOTERM_CC_DIRECT	GO:0000015~phosphopyruvate hydratase complex	2	1.51515	0.0364648	542316, 732811	63	6	10048	53.164	0.706485	0.150417	0.127627
GOTERM_CC_DIRECT	GO:0033180~proton-transporting V-type ATPase, V1 domain	3	2.27273	0.00102419	542327, 100286306, 100281241	63	8	10048	59.8095	0.0332501	0.00844953	0.0071693
GOTERM_CC_DIRECT	GO:0043234~protein complex	3	2.27273	0.00425203	541888, 541990, 542619	63	16	10048	29.9048	0.131177	0.0280634	0.0238114
GOTERM_CC_DIRECT	GO:0005839~proteasome core complex	4	3.0303	0.00020205	100282105, 100283546, 100282706, 103632974	63	19	10048	33.5773	0.00664615	0.00222255	0.0018858
GOTERM_CC_DIRECT	GO:0019773~proteasome core complex, alpha-subunit complex	4	3.0303	0.00020205	100285986, 100283546, 100282706, 542021	63	19	10048	33.5773	0.00664615	0.00222255	0.0018858
GOTERM_CC_DIRECT	GO:0005886~plasma membrane	5	3.78788	0.0341543	541888, 100274579, 541890, 541891, 542619	63	199	10048	4.00734	0.682345	0.150417	0.127627
GOTERM_CC_DIRECT	GO:0005622~intracellular	7	5.30303	0.0251071	732812, 100383121, 100194040, 542454, 100274535, 100383665, 100192117	63	367	10048	3.04208	0.567906	0.138089	0.117166
GOTERM_CC_DIRECT	GO:0005737~cytoplasm	15	11.3636	8.91245e-07	100282105, 542598, 100285986, 542520, 100283546, 542214, 542555, 100381658, 103632974, 100381923, 542191, 100282706, 542021, 100283716, 100037751	63	478	10048	5.00498	2.94107e-05	2.94111e-05	2.49549e-05
Category	Term	Count	%	PValue	Genes	List Total	Pop Hits	Pop Total	Fold Enrichment	Bonferroni	Benjamini	FDR
KEGG_PATHWAY	zma00020:Citrate cycle (TCA cycle)	5	3.78788	0.0334989	542598, 100280767, 100216599, 103635086, 100281040	84	96	6522	4.0439	0.879067	0.296705	0.267992
KEGG_PATHWAY	zma03050:Proteasome	6	4.54545	0.00796724	100282105, 100285986, 100283546, 100282706, 542021, 103632974	84	98	6522	4.75364	0.391006	0.164656	0.148722
KEGG_PATHWAY	zma00630:Glyoxylate and dicarboxylate metabolism	6	4.54545	0.0114157	542598, 542520, 100280767, 100216599, 542214, 100281040	84	107	6522	4.35381	0.509261	0.176751	0.159646
KEGG_PATHWAY	zma00010:Glycolysis / Gluconeogenesis	6	4.54545	0.080064	542316, 732811, 100191614, 100281700, 100274579, 100381658	84	181	6522	2.5738	0.994338	0.413664	0.373632
KEGG_PATHWAY	zma04145:Phagosome	8	6.06061	0.00208974	542327, 100383121, 100286306, 100383665, 100381766, 100037751, 100281241, 103651402	84	142	6522	4.37425	0.121641	0.129564	0.117025
KEGG_PATHWAY	zma00190:Oxidative phosphorylation	8	6.06061	0.00605082	542327, 542048, 100286306, 100285442, 103650219, 100381766, 100281241, 103651402	84	172	6522	3.6113	0.313597	0.164656	0.148722
KEGG_PATHWAY	zma04141:Protein processing in endoplasmic reticulum	9	6.81818	0.0521267	606409, 606410, 100384478, 100191411, 100278319, 732808, 103650526, 103647533, 103639924	84	323	6522	2.16342	0.963816	0.359095	0.324344
KEGG_PATHWAY	zma01200:Carbon metabolism	10	7.57576	0.0407778	542316, 732811, 541794, 542598, 100280767, 100191614, 100216599, 100274579, 100281040, 100381658	84	364	6522	2.13305	0.924318	0.316028	0.285445
KEGG_PATHWAY	zma01230:Biosynthesis of amino acids	11	8.33333	0.015403	542316, 100191838, 541942, 732811, 542520, 100191614, 100216599, 100274579, 542214, 100281040, 100381658	84	360	6522	2.37242	0.618033	0.176751	0.159646
KEGG_PATHWAY	zma01100:Metabolic pathways	40	30.303	0.0640542	542107, 542327, 100384174, 732811, 542549, 542505, 542108, 541999, 541794, 100280767, 542520, 100286306, 100193733, 100194128, 103650219, 103632349, 100381766, 100381923, 103651402, 542191, 100216599, 100191846, 542316, 542414, 541942, 542598, 103647311, 100281700, 542214, 100281040, 100285442, 100381658, 100281241, 100191838, 100217111, 100191614, 103635086, 100274579, 542464, 100282847	84	2496	6522	1.24428	0.983498	0.361033	0.326094
KEGG_PATHWAY	zma00270:Cysteine and methionine metabolism	5	3.78788	0.0629229	100191838, 541942, 542191, 542598, 100280767	84	118	6522	3.28995	0.982214	0.361033	0.326094
KEGG_PATHWAY	zma00591:Linoleic acid metabolism	3	2.27273	0.0171049	541856, 542495, 100037802	84	16	6522	14.558	0.656882	0.176751	0.159646
Category	Term	Count	%	PValue	Genes	List Total	Pop Hits	Pop Total	Fold Enrichment	Bonferroni	Benjamini	FDR
INTERPRO	IPR001024:Lipoxygenase, LH2	4	3.0303	5.66197e-05	541856, 542495, 100037802, 100283850	113	15	21904	51.6909	0.0167316	0.00843634	0.00798338
INTERPRO	IPR000426:Proteasome, alpha-subunit, N-terminal domain	4	3.0303	0.000118796	100285986, 100283546, 100282706, 542021	113	19	21904	40.8086	0.034784	0.0118004	0.0111668
INTERPRO	IPR023332:Proteasome A-type subunit	4	3.0303	0.000161843	100285986, 100283546, 100282706, 542021	113	21	21904	36.922	0.0470884	0.0120573	0.0114099
INTERPRO	IPR022357:Major intrinsic protein, conserved site	4	3.0303	0.00138383	541888, 541890, 541891, 542619	113	43	21904	18.0317	0.338117	0.0313525	0.0296691
INTERPRO	IPR000425:Major intrinsic protein	4	3.0303	0.00168335	541888, 541890, 541891, 542619	113	46	21904	16.8557	0.394719	0.0313525	0.0296691
INTERPRO	IPR023271:Aquaporin-like	4	3.0303	0.00168335	541888, 541890, 541891, 542619	113	46	21904	16.8557	0.394719	0.0313525	0.0296691
INTERPRO	IPR010987:Glutathione S-transferase, C-terminal-like	4	3.0303	0.00803658	100282446, 100282885, 541990, 100192872	113	80	21904	9.69204	0.909696	0.114043	0.10792
INTERPRO	IPR012336:Thioredoxin-like fold	5	3.78788	0.0642964	100282446, 606409, 606410, 541990, 100192872	113	294	21904	3.29661	1	0.320288	0.303091
INTERPRO	IPR001353:Proteasome, subunit alpha/beta	6	4.54545	1.06129e-06	100282105, 100285986, 100283546, 100282706, 542021, 103632974	113	36	21904	32.3068	0.000316213	0.000316263	0.000299283
INTERPRO	IPR027417:P-loop containing nucleoside triphosphate hydrolase	12	9.09091	0.00398034	542327, 100384174, 732812, 100383121, 542555, 100193260, 100286306, 100274535, 100278319, 100285442, 100285412, 541649	113	844	21904	2.75603	0.695325	0.0624285	0.0590767
INTERPRO	IPR005225:Small GTP-binding protein domain	4	3.0303	0.0326922	732812, 100383121, 100193260, 100274535	113	136	21904	5.7012	0.99995	0.269368	0.254906
INTERPRO	IPR004100:ATPase, alpha/beta subunit, N-terminal	3	2.27273	0.000711117	542327, 100286306, 100285442	113	8	21904	72.6903	0.191026	0.0313525	0.0296691
INTERPRO	IPR020003:ATPase, alpha/beta subunit, nucleotide-binding domain, active site	3	2.27273	0.000911239	542327, 100286306, 100285442	113	9	21904	64.6136	0.237897	0.0313525	0.0296691
INTERPRO	IPR000194:ATPase, F1/V1/A1 complex, alpha/beta subunit, nucleotide-binding domain	3	2.27273	0.000911239	542327, 100286306, 100285442	113	9	21904	64.6136	0.237897	0.0313525	0.0296691
INTERPRO	IPR023409:14-3-3 protein, conserved site	3	2.27273	0.000911239	103643291, 542291, 100273134	113	9	21904	64.6136	0.237897	0.0313525	0.0296691
INTERPRO	IPR020833:Lipoxygenase, iron binding site	3	2.27273	0.00113525	541856, 542495, 100037802	113	10	21904	58.1522	0.287158	0.0313525	0.0296691
INTERPRO	IPR001246:Lipoxygenase, plant	3	2.27273	0.00165393	541856, 542495, 100037802	113	12	21904	48.4602	0.38938	0.0313525	0.0296691
INTERPRO	IPR023410:14-3-3 domain	3	2.27273	0.00165393	103643291, 542291, 100273134	113	12	21904	48.4602	0.38938	0.0313525	0.0296691
INTERPRO	IPR000308:14-3-3 protein	3	2.27273	0.00165393	103643291, 542291, 100273134	113	12	21904	48.4602	0.38938	0.0313525	0.0296691
INTERPRO	IPR027433:Lipoxygenase, domain 3	3	2.27273	0.00165393	541856, 542495, 100037802	113	12	21904	48.4602	0.38938	0.0313525	0.0296691
INTERPRO	IPR000907:Lipoxygenase	3	2.27273	0.00194813	541856, 542495, 100037802	113	13	21904	44.7325	0.440722	0.0322523	0.0305207
INTERPRO	IPR013819:Lipoxygenase, C-terminal	3	2.27273	0.00194813	541856, 542495, 100037802	113	13	21904	44.7325	0.440722	0.0322523	0.0305207
INTERPRO	IPR018181:Heat shock protein 70, conserved site	3	2.27273	0.00777313	732808, 103650526, 103639924	113	26	21904	22.3662	0.90226	0.114043	0.10792
INTERPRO	IPR004046:Glutathione S-transferase, C-terminal	3	2.27273	0.0109385	100282446, 541990, 100192872	113	31	21904	18.7588	0.962282	0.148167	0.140211
INTERPRO	IPR013126:Heat shock protein 70 family	3	2.27273	0.0123384	732808, 103650526, 103639924	113	33	21904	17.6219	0.975269	0.159863	0.151279
INTERPRO	IPR004045:Glutathione S-transferase, N-terminal	3	2.27273	0.0591754	100282446, 541990, 100192872	113	77	21904	7.55224	1	0.306615	0.290152
INTERPRO	IPR001806:Small GTPase superfamily	3	2.27273	0.0747015	100383121, 100193260, 100274535	113	88	21904	6.60821	1	0.327368	0.309791
INTERPRO	IPR019794:Peroxidase, active site	3	2.27273	0.0976636	542505, 100193733, 542464	113	103	21904	5.64585	1	0.415768	0.393445
INTERPRO	IPR011274:Malate dehydrogenase, NAD-dependent, cytosolic	2	1.51515	0.0152621	542598, 100280767	113	3	21904	129.227	0.989777	0.189504	0.179329
INTERPRO	IPR010945:Malate dehydrogenase, type 2	2	1.51515	0.0202979	542598, 100280767	113	4	21904	96.9204	0.997782	0.241951	0.228961
INTERPRO	IPR020809:Enolase, conserved site	2	1.51515	0.0253083	542316, 732811	113	5	21904	77.5363	0.999519	0.257925	0.244077
INTERPRO	IPR001662:Translation elongation factor EF1B, gamma chain, conserved	2	1.51515	0.0253083	100282446, 100192872	113	5	21904	77.5363	0.999519	0.257925	0.244077
INTERPRO	IPR000941:Enolase	2	1.51515	0.0302932	542316, 732811	113	6	21904	64.6136	0.999896	0.257925	0.244077
INTERPRO	IPR024034:ATPase, F1 complex beta subunit/V1 complex, C-terminal	2	1.51515	0.0302932	542327, 100285442	113	6	21904	64.6136	0.999896	0.257925	0.244077
INTERPRO	IPR020811:Enolase, N-terminal	2	1.51515	0.0302932	542316, 732811	113	6	21904	64.6136	0.999896	0.257925	0.244077
INTERPRO	IPR018136:Aconitase family, 4Fe-4S cluster binding site	2	1.51515	0.0302932	100216599, 100281040	113	6	21904	64.6136	0.999896	0.257925	0.244077
INTERPRO	IPR006249:Aconitase/iron regulatory protein 2	2	1.51515	0.0302932	100216599, 100281040	113	6	21904	64.6136	0.999896	0.257925	0.244077
INTERPRO	IPR005792:Protein disulphide isomerase	2	1.51515	0.0302932	606409, 606410	113	6	21904	64.6136	0.999896	0.257925	0.244077
INTERPRO	IPR020810:Enolase, C-terminal	2	1.51515	0.0302932	542316, 732811	113	6	21904	64.6136	0.999896	0.257925	0.244077
INTERPRO	IPR018252:Annexin repeat, conserved site	2	1.51515	0.0302932	100283225, 542749	113	6	21904	64.6136	0.999896	0.257925	0.244077
INTERPRO	IPR001790:Ribosomal protein L10/acidic P0	2	1.51515	0.0352529	100194040, 542454	113	7	21904	55.3831	0.999977	0.269368	0.254906
INTERPRO	IPR001464:Annexin	2	1.51515	0.0352529	100283225, 542749	113	7	21904	55.3831	0.999977	0.269368	0.254906
INTERPRO	IPR000793:ATPase, F1/V1/A1 complex, alpha/beta subunit, C-terminal	2	1.51515	0.0352529	542327, 100285442	113	7	21904	55.3831	0.999977	0.269368	0.254906
INTERPRO	IPR027303:Glutamine synthetase, glycine-rich site	2	1.51515	0.0401875	542520, 542214	113	8	21904	48.4602	0.999995	0.275824	0.261015
INTERPRO	IPR027302:Glutamine synthetase, N-terminal conserved site	2	1.51515	0.0401875	542520, 542214	113	8	21904	48.4602	0.999995	0.275824	0.261015
INTERPRO	IPR000573:Aconitase A/isopropylmalate dehydratase small subunit, swivel	2	1.51515	0.0401875	100216599, 100281040	113	8	21904	48.4602	0.999995	0.275824	0.261015
INTERPRO	IPR008147:Glutamine synthetase, beta-Grasp	2	1.51515	0.045097	542520, 542214	113	9	21904	43.0757	0.999999	0.275824	0.261015
INTERPRO	IPR014746:Glutamine synthetase/guanido kinase, catalytic domain	2	1.51515	0.045097	542520, 542214	113	9	21904	43.0757	0.999999	0.275824	0.261015
INTERPRO	IPR008146:Glutamine synthetase, catalytic domain	2	1.51515	0.045097	542520, 542214	113	9	21904	43.0757	0.999999	0.275824	0.261015
INTERPRO	IPR019805:Heat shock protein Hsp90, conserved site	2	1.51515	0.0499816	100384478, 103647533	113	10	21904	38.7681	1	0.275824	0.261015
INTERPRO	IPR018502:Annexin repeat	2	1.51515	0.0499816	100283225, 542749	113	10	21904	38.7681	1	0.275824	0.261015
INTERPRO	IPR015928:Aconitase/3-isopropylmalate dehydratase, swivel	2	1.51515	0.0499816	100216599, 100281040	113	10	21904	38.7681	1	0.275824	0.261015
INTERPRO	IPR020575:Heat shock protein Hsp90, N-terminal	2	1.51515	0.0499816	100384478, 103647533	113	10	21904	38.7681	1	0.275824	0.261015
INTERPRO	IPR015932:Aconitase/3-isopropylmalate dehydratase large subunit, alpha/beta/alpha, subdomain 2	2	1.51515	0.0499816	100216599, 100281040	113	10	21904	38.7681	1	0.275824	0.261015
INTERPRO	IPR001404:Heat shock protein Hsp90	2	1.51515	0.0499816	100384478, 103647533	113	10	21904	38.7681	1	0.275824	0.261015
INTERPRO	IPR001030:Aconitase/3-isopropylmalate dehydratase large subunit, alpha/beta/alpha	2	1.51515	0.0499816	100216599, 100281040	113	10	21904	38.7681	1	0.275824	0.261015
INTERPRO	IPR015931:Aconitase/3-isopropylmalate dehydratase large subunit, alpha/beta/alpha, subdomain 1/3	2	1.51515	0.0499816	100216599, 100281040	113	10	21904	38.7681	1	0.275824	0.261015
INTERPRO	IPR005788:Disulphide isomerase	2	1.51515	0.0499816	606409, 606410	113	10	21904	38.7681	1	0.275824	0.261015
INTERPRO	IPR020834:Lipoxygenase, conserved site	2	1.51515	0.0548415	541856, 100037802	113	11	21904	35.2438	1	0.291835	0.276166
INTERPRO	IPR015937:Aconitase/isopropylmalate dehydratase	2	1.51515	0.0548415	100216599, 100281040	113	11	21904	35.2438	1	0.291835	0.276166
INTERPRO	IPR001252:Malate dehydrogenase, active site	2	1.51515	0.0596767	542598, 100280767	113	12	21904	32.3068	1	0.306615	0.290152
INTERPRO	IPR002173:Carbohydrate/puine kinase, PfkB, conserved site	2	1.51515	0.0644874	542107, 542108	113	13	21904	29.8216	1	0.320288	0.303091
INTERPRO	IPR001557:L-lactate/malate dehydrogenase	2	1.51515	0.0692738	542598, 100280767	113	14	21904	27.6915	1	0.327368	0.309791
INTERPRO	IPR016050:Proteasome, beta-type subunit, conserved site	2	1.51515	0.0740358	100282105, 103632974	113	15	21904	25.8454	1	0.327368	0.309791
INTERPRO	IPR011611:Carbohydrate kinase PfkB	2	1.51515	0.0740358	542107, 542108	113	15	21904	25.8454	1	0.327368	0.309791
INTERPRO	IPR015955:Lactate dehydrogenase/glycoside hydrolase, family 4, C-terminal	2	1.51515	0.0740358	542598, 100280767	113	15	21904	25.8454	1	0.327368	0.309791
INTERPRO	IPR023333:Proteasome B-type subunit	2	1.51515	0.0740358	100282105, 103632974	113	15	21904	25.8454	1	0.327368	0.309791
INTERPRO	IPR022383:Lactate/malate dehydrogenase, C-terminal	2	1.51515	0.0740358	542598, 100280767	113	15	21904	25.8454	1	0.327368	0.309791
INTERPRO	IPR001236:Lactate/malate dehydrogenase, N-terminal	2	1.51515	0.0740358	542598, 100280767	113	15	21904	25.8454	1	0.327368	0.309791
INTERPRO	IPR006015:Universal stress protein A	2	1.51515	0.0974863	100194018, 100274324	113	20	21904	19.3841	1	0.415768	0.393445
Category	Term	Count	%	PValue	Genes	List Total	Pop Hits	Pop Total	Fold Enrichment	Bonferroni	Benjamini	FDR
SMART	SM01183:EF1G	2	1.51515	0.0327799	100282446, 100192872	53	5	7829	59.0868	0.769265	0.287527	0.280992
SMART	SM01192:Enolase C	2	1.51515	0.0392082	542316, 732811	53	6	7829	49.239	0.827937	0.287527	0.280992
SMART	SM01193:Enolase N	2	1.51515	0.0392082	542316, 732811	53	6	7829	49.239	0.827937	0.287527	0.280992
SMART	SM01230:Gln-synt_C	2	1.51515	0.0582429	542520, 542214	53	9	7829	32.826	0.928664	0.320336	0.313056
SMART	SM00101:14_3_3	3	2.27273	0.00229048	103643291, 542291, 100273134	53	11	7829	40.2864	0.0959737	0.0401415	0.0392292
SMART	SM00308:LH2	3	2.27273	0.00273692	541856, 542495, 100037802	53	12	7829	36.9292	0.113602	0.0401415	0.0392292
SMART	SM00948:Proteasome_A_N	4	3.0303	0.000248462	100285986, 100283546, 100282706, 542021	53	19	7829	31.0983	0.0108741	0.0109323	0.0106839
SMART	SM00335:ANX	2	1.51515	0.0582429	100283225, 542749	53	9	7829	32.826	0.928664	0.320336	0.313056

## Sheet: Table S6B
Table S6B Gene ontology enrichment analysis of PM proteins with increased abundances after 24 h of hypoxia using DAVID. Gene ontology (GO) enrichment analysis was performed with PM proteins of the shotgun data that show increased abundances after 24 h of hypoxia compared to the controls. Analysis included the GO-terms biological process (BP), molecular function (MF), cellular compartment (CC), KE…
Category	Term	Count	%	PValue
GOTERM_BP_DIRECT	GO:0031408~oxylipin biosynthetic process	3	6.97674	0.000497052
GOTERM_BP_DIRECT	GO:0042744~hydrogen peroxide catabolic process	3	6.97674	0.0502023
GOTERM_BP_DIRECT	GO:0006979~response to oxidative stress	3	6.97674	0.0877074
GOTERM_BP_DIRECT	GO:0051290~protein heterotetramerization	2	4.65116	0.0196503
GOTERM_BP_DIRECT	GO:0051289~protein homotetramerization	2	4.65116	0.0251965
Category	Term	Count	%	PValue
GOTERM_MF_DIRECT	GO:0046872~metal ion binding	9	20.9302	0.00047129
GOTERM_MF_DIRECT	GO:0015250~water channel activity	4	9.30233	8.44824e-07
GOTERM_MF_DIRECT	GO:0016702~oxidoreductase activity, acting on single donors with incorporation of molecular oxygen, incorporation of two atoms of oxygen	3	6.97674	0.0019525
GOTERM_MF_DIRECT	GO:0004601~peroxidase activity	3	6.97674	0.0402762
GOTERM_MF_DIRECT	GO:0005215~transporter activity	3	6.97674	0.0527877
GOTERM_MF_DIRECT	GO:0005509~calcium ion binding	3	6.97674	0.0994514
GOTERM_MF_DIRECT	GO:0005544~calcium-dependent phospholipid binding	2	4.65116	0.023716
Category	Term	Count	%	PValue
GOTERM_CC_DIRECT	GO:0005886~plasma membrane	4	9.30233	0.00354239
GOTERM_CC_DIRECT	GO:0043234~protein complex	2	4.65116	0.0251943
Category	Term	Count	%	PValue
KEGG_PATHWAY	zma01100:Metabolic pathways	12	27.907	0.0653514
KEGG_PATHWAY	zma01110:Biosynthesis of secondary metabolites	9	20.9302	0.0365007
KEGG_PATHWAY	zma00940:Phenylpropanoid biosynthesis	4	9.30233	0.0267062
KEGG_PATHWAY	zma00591:Linoleic acid metabolism	3	6.97674	0.000941763
KEGG_PATHWAY	zma00190:Oxidative phosphorylation	3	6.97674	0.0882264
Category	Term	Count	%	PValue
INTERPRO	IPR001024:Lipoxygenase, LH2	4	9.30233	1.535e-06
INTERPRO	IPR022357:Major intrinsic protein, conserved site	4	9.30233	4.04151e-05
INTERPRO	IPR000425:Major intrinsic protein	4	9.30233	4.95545e-05
INTERPRO	IPR023271:Aquaporin-like	4	9.30233	4.95545e-05
INTERPRO	IPR020833:Lipoxygenase, iron binding site	3	6.97674	0.000104422
INTERPRO	IPR001246:Lipoxygenase, plant	3	6.97674	0.000152855
INTERPRO	IPR027433:Lipoxygenase, domain 3	3	6.97674	0.000152855
INTERPRO	IPR000907:Lipoxygenase	3	6.97674	0.000180471
INTERPRO	IPR013819:Lipoxygenase, C-terminal	3	6.97674	0.000180471
INTERPRO	IPR019794:Peroxidase, active site	3	6.97674	0.0111383
INTERPRO	IPR000823:Plant peroxidase	3	6.97674	0.0165768
INTERPRO	IPR019793:Peroxidases heam-ligand binding site	3	6.97674	0.0168237
INTERPRO	IPR002016:Haem peroxidase, plant/fungal/bacterial	3	6.97674	0.0212584
INTERPRO	IPR010255:Haem peroxidase	3	6.97674	0.0215329
INTERPRO	IPR018252:Annexin repeat, conserved site	2	4.65116	0.00927836
INTERPRO	IPR001464:Annexin	2	4.65116	0.0108166
INTERPRO	IPR018502:Annexin repeat	2	4.65116	0.0154174
INTERPRO	IPR020834:Lipoxygenase, conserved site	2	4.65116	0.0169464
INTERPRO	IPR006015:Universal stress protein A	2	4.65116	0.0306041
INTERPRO	IPR006016:UspA	2	4.65116	0.0559011
Category	Term	Count	%	PValue
SMART	SM00308:LH2	3	6.97674	0.000166434
SMART	SM00335:ANX	2	4.65116	0.0148531

## Sheet: Table S6C
Table S6B Gene ontology enrichment analysis of PM proteins with decreased abundances after 24 h of hypoxia using DAVID. Gene ontology (GO) enrichment analysis was performed with PM proteins of the shotgun data that show decreased abundances after 24 h of hypoxia compared to the controls. Analysis included the GO-terms biological process (BP), molecular function (MF), cellular compartment (CC), KE…
Category	Term	Count	%	PValue
GOTERM_BP_DIRECT	GO:0051603~proteolysis involved in cellular protein catabolic process	4	4.49438	0.00019812
GOTERM_BP_DIRECT	GO:0015991~ATP hydrolysis coupled proton transport	4	4.49438	0.000872506
GOTERM_BP_DIRECT	GO:0006457~protein folding	4	4.49438	0.0761382
GOTERM_BP_DIRECT	GO:0006096~glycolytic process	3	3.37079	0.0237812
GOTERM_BP_DIRECT	GO:0046034~ATP metabolic process	2	2.24719	0.0183459
GOTERM_BP_DIRECT	GO:0006542~glutamine biosynthetic process	2	2.24719	0.0540537
Category	Term	Count	%	PValue
GOTERM_MF_DIRECT	GO:0005524~ATP binding	24	26.9663	5.33223e-05
GOTERM_MF_DIRECT	GO:0004298~threonine-type endopeptidase activity	6	6.74157	1.15084e-06
GOTERM_MF_DIRECT	GO:0005525~GTP binding	5	5.61798	0.047737
GOTERM_MF_DIRECT	GO:0003746~translation elongation factor activity	4	4.49438	0.00168215
GOTERM_MF_DIRECT	GO:0003924~GTPase activity	4	4.49438	0.0168899
GOTERM_MF_DIRECT	GO:0008865~fructokinase activity	2	2.24719	0.0156753
GOTERM_MF_DIRECT	GO:0004634~phosphopyruvate hydratase activity	2	2.24719	0.0311083
GOTERM_MF_DIRECT	GO:0003994~aconitate hydratase activity	2	2.24719	0.0311083
GOTERM_MF_DIRECT	GO:0032403~protein complex binding	2	2.24719	0.0412642
GOTERM_MF_DIRECT	GO:0003756~protein disulfide isomerase activity	2	2.24719	0.0412642
GOTERM_MF_DIRECT	GO:0004356~glutamate-ammonia ligase activity	2	2.24719	0.0463027
GOTERM_MF_DIRECT	GO:0030060~L-malate dehydrogenase activity	2	2.24719	0.0612621
GOTERM_MF_DIRECT	GO:0046961~proton-transporting ATPase activity, rotational mechanism	2	2.24719	0.0952736
Category	Term	Count	%	PValue
GOTERM_CC_DIRECT	GO:0005737~cytoplasm	15	16.8539	1.07852e-08
GOTERM_CC_DIRECT	GO:0005622~intracellular	5	5.61798	0.0808548
GOTERM_CC_DIRECT	GO:0005839~proteasome core complex	4	4.49438	7.73651e-05
GOTERM_CC_DIRECT	GO:0019773~proteasome core complex, alpha-subunit complex	4	4.49438	7.73651e-05
GOTERM_CC_DIRECT	GO:0033180~proton-transporting V-type ATPase, V1 domain	3	3.37079	0.000539841
GOTERM_CC_DIRECT	GO:0000015~phosphopyruvate hydratase complex	2	2.24719	0.0265785
Category	Term	Count	%	PValue
KEGG_PATHWAY	zma04141:Protein processing in endoplasmic reticulum	9	10.1124	0.0119086
KEGG_PATHWAY	zma01230:Biosynthesis of amino acids	9	10.1124	0.0216302
KEGG_PATHWAY	zma01200:Carbon metabolism	9	10.1124	0.0229456
KEGG_PATHWAY	zma04145:Phagosome	8	8.98876	0.000399624
KEGG_PATHWAY	zma03050:Proteasome	6	6.74157	0.00244024
KEGG_PATHWAY	zma00630:Glyoxylate and dicarboxylate metabolism	6	6.74157	0.00357487
KEGG_PATHWAY	zma00020:Citrate cycle (TCA cycle)	5	5.61798	0.0135425
KEGG_PATHWAY	zma00190:Oxidative phosphorylation	5	5.61798	0.0839427
KEGG_PATHWAY	zma00520:Amino sugar and nucleotide sugar metabolism	5	5.61798	0.0953709
Category	Term	Count	%	PValue
INTERPRO	IPR027417:P-loop containing nucleoside triphosphate hydrolase	8	8.98876	0.0287567
INTERPRO	IPR001353:Proteasome, subunit alpha/beta	6	6.74157	1.62899e-07
INTERPRO	IPR012336:Thioredoxin-like fold	5	5.61798	0.0200249
INTERPRO	IPR000426:Proteasome, alpha-subunit, N-terminal domain	4	4.49438	3.88656e-05
INTERPRO	IPR023332:Proteasome A-type subunit	4	4.49438	5.30755e-05
INTERPRO	IPR010987:Glutathione S-transferase, C-terminal-like	4	4.49438	0.00282555
INTERPRO	IPR023409:14-3-3 protein, conserved site	3	3.37079	0.000432152
INTERPRO	IPR023410:14-3-3 domain	3	3.37079	0.000786877
INTERPRO	IPR000308:14-3-3 protein	3	3.37079	0.000786877
INTERPRO	IPR018181:Heat shock protein 70, conserved site	3	3.37079	0.00375325
INTERPRO	IPR004046:Glutathione S-transferase, C-terminal	3	3.37079	0.00530943
INTERPRO	IPR013126:Heat shock protein 70 family	3	3.37079	0.00600148
INTERPRO	IPR004045:Glutathione S-transferase, N-terminal	3	3.37079	0.0301172
INTERPRO	IPR011274:Malate dehydrogenase, NAD-dependent, cytosolic	2	2.24719	0.0105095
INTERPRO	IPR010945:Malate dehydrogenase, type 2	2	2.24719	0.0139883
INTERPRO	IPR001662:Translation elongation factor EF1B, gamma chain, conserved	2	2.24719	0.0174551
INTERPRO	IPR020809:Enolase, conserved site	2	2.24719	0.0174551
INTERPRO	IPR018136:Aconitase family, 4Fe-4S cluster binding site	2	2.24719	0.0209099
INTERPRO	IPR020810:Enolase, C-terminal	2	2.24719	0.0209099
INTERPRO	IPR020811:Enolase, N-terminal	2	2.24719	0.0209099
INTERPRO	IPR000941:Enolase	2	2.24719	0.0209099
INTERPRO	IPR006249:Aconitase/iron regulatory protein 2	2	2.24719	0.0209099
INTERPRO	IPR005792:Protein disulphide isomerase	2	2.24719	0.0209099
INTERPRO	IPR001790:Ribosomal protein L10/acidic P0	2	2.24719	0.0243527
INTERPRO	IPR000573:Aconitase A/isopropylmalate dehydratase small subunit, swivel	2	2.24719	0.0277835
INTERPRO	IPR027302:Glutamine synthetase, N-terminal conserved site	2	2.24719	0.0277835
INTERPRO	IPR004100:ATPase, alpha/beta subunit, N-terminal	2	2.24719	0.0277835
INTERPRO	IPR027303:Glutamine synthetase, glycine-rich site	2	2.24719	0.0277835
INTERPRO	IPR000194:ATPase, F1/V1/A1 complex, alpha/beta subunit, nucleotide-binding domain	2	2.24719	0.0312024
INTERPRO	IPR008147:Glutamine synthetase, beta-Grasp	2	2.24719	0.0312024
INTERPRO	IPR014746:Glutamine synthetase/guanido kinase, catalytic domain	2	2.24719	0.0312024
INTERPRO	IPR008146:Glutamine synthetase, catalytic domain	2	2.24719	0.0312024
INTERPRO	IPR020003:ATPase, alpha/beta subunit, nucleotide-binding domain, active site	2	2.24719	0.0312024
INTERPRO	IPR015928:Aconitase/3-isopropylmalate dehydratase, swivel	2	2.24719	0.0346095
INTERPRO	IPR001030:Aconitase/3-isopropylmalate dehydratase large subunit, alpha/beta/alpha	2	2.24719	0.0346095
INTERPRO	IPR015932:Aconitase/3-isopropylmalate dehydratase large subunit, alpha/beta/alpha, subdomain 2	2	2.24719	0.0346095
INTERPRO	IPR019805:Heat shock protein Hsp90, conserved site	2	2.24719	0.0346095
INTERPRO	IPR015931:Aconitase/3-isopropylmalate dehydratase large subunit, alpha/beta/alpha, subdomain 1/3	2	2.24719	0.0346095
INTERPRO	IPR001404:Heat shock protein Hsp90	2	2.24719	0.0346095
INTERPRO	IPR005788:Disulphide isomerase	2	2.24719	0.0346095
INTERPRO	IPR020575:Heat shock protein Hsp90, N-terminal	2	2.24719	0.0346095
INTERPRO	IPR015937:Aconitase/isopropylmalate dehydratase	2	2.24719	0.0380047
INTERPRO	IPR001252:Malate dehydrogenase, active site	2	2.24719	0.0413881
INTERPRO	IPR002173:Carbohydrate/puine kinase, PfkB, conserved site	2	2.24719	0.0447598
INTERPRO	IPR001557:L-lactate/malate dehydrogenase	2	2.24719	0.0481198
INTERPRO	IPR001236:Lactate/malate dehydrogenase, N-terminal	2	2.24719	0.0514682
INTERPRO	IPR015955:Lactate dehydrogenase/glycoside hydrolase, family 4, C-terminal	2	2.24719	0.0514682
INTERPRO	IPR022383:Lactate/malate dehydrogenase, C-terminal	2	2.24719	0.0514682
INTERPRO	IPR016050:Proteasome, beta-type subunit, conserved site	2	2.24719	0.0514682
INTERPRO	IPR023333:Proteasome B-type subunit	2	2.24719	0.0514682
INTERPRO	IPR011611:Carbohydrate kinase PfkB	2	2.24719	0.0514682
INTERPRO	IPR010989:t-SNARE	2	2.24719	0.0971419
Category	Term	Count	%	PValue
SMART	SM00948: Proteasome_A_N	4	4.49438	9.69023e-05
SMART	SM00101:14_3_3	3	3.37079	0.00122744
SMART	SM01183: Elongation factor 1 gamma, conserved domain	2	2.24719	0.0240404
SMART	SM01192: Enolase, C-terminal TIM barrel domain	2	2.24719	0.0287805
SMART	SM01193 :Enolase, N-terminal domain	2	2.24719	0.0287805
SMART	SM01230: Glutamine synthetase, catalytic domain	2	2.24719	0.0428666
